# Supplementary material for: 4-(Piperidin-1-yl)-4H-benzo[b]tetra­zolo[1,5-d][1,4]diazepin-5(6H)-one
Source: Acta Crystallogr Sect E Struct Rep Online. 2010 Dec 4;67(Pt 1):o23–4. doi: 10.1107/S1600536810049950 (PMC3050344; doi:10.1107/S1600536810049950)
Supplement: Supplementary file 2 [file e-67-00o23-Isup2.hkl]

# 
# h,k,l, Fc-squared, Fo-squared, sigma(Fo-squared) and status flag 
# 
data_I
_shelx_title ' ch105 in P-1' 
_shelx_refln_list_code          4 
_shelx_F_calc_maximum      185.90 
_exptl_crystal_F_000       600.00 
_reflns_d_resolution_high  0.6200 
 
loop_ 
 _symmetry_equiv_pos_as_xyz 
 'x, y, z' 
 '-x, -y, -z' 
 
_cell_length_a     8.8210 
_cell_length_b    13.1802 
_cell_length_c    13.4476 
_cell_angle_alpha 105.549 
_cell_angle_beta   99.490 
_cell_angle_gamma 106.623 
 
_shelx_F_squared_multiplier     1.000 
 
loop_ 
 _refln_index_h 
 _refln_index_k 
 _refln_index_l 
 _refln_F_squared_calc 
 _refln_F_squared_meas 
 _refln_F_squared_sigma 
 _refln_observed_status 
   1   0   0    15476.43    16409.94    344.11 o 
   2   0   0      216.43      206.56      2.24 o 
   3   0   0        1.08        0.71      0.41 o 
   4   0   0      121.84      155.68      1.91 o 
   5   0   0        4.69        5.21      0.60 o 
   6   0   0       36.14       44.92      1.26 o 
   7   0   0      145.47      126.74      2.89 o 
   8   0   0       14.70       15.23      2.07 o 
   9   0   0       87.45       85.49      2.69 o 
  10   0   0       42.69       41.46      2.27 o 
  11   0   0        3.27        0.85      2.20 o 
  12   0   0       13.15       17.42      2.86 o 
  13   0   0        4.32        1.01      2.54 o 
 -13   1   0        1.39        1.94      2.50 o 
 -12   1   0      136.26      146.14      5.38 o 
 -11   1   0      133.41      124.32      4.64 o 
 -10   1   0       89.93      100.23      4.45 o 
  -9   1   0       40.90       39.52      1.97 o 
  -8   1   0       46.36       36.81      1.87 o 
  -7   1   0      993.27      984.13     13.98 o 
  -6   1   0        0.48        2.51      0.64 o 
  -5   1   0      209.64      265.13      2.94 o 
  -4   1   0      255.40      258.52      3.00 o 
  -3   1   0      633.93      685.04      6.98 o 
  -2   1   0      896.91      950.25      7.88 o 
  -1   1   0     1558.14     1668.16     14.74 o 
   0   1   0      118.96      143.87      2.08 o 
   1   1   0       32.01       27.70      0.55 o 
   2   1   0      163.26      186.20      2.17 o 
   3   1   0      495.90      564.73      5.88 o 
   4   1   0       25.43       37.37      0.99 o 
   5   1   0       14.85       15.31      0.85 o 
   6   1   0      209.54      211.92      3.18 o 
   7   1   0       15.24       14.87      1.44 o 
   8   1   0       87.35       86.17      3.27 o 
   9   1   0       19.24       18.50      1.79 o 
  10   1   0      112.82      116.72      3.43 o 
  11   1   0       79.70       93.43      4.42 o 
  12   1   0        3.79        2.54      2.47 o 
 -13   2   0       18.30       13.05      3.34 o 
 -12   2   0       10.10       10.36      2.50 o 
 -11   2   0      117.58      125.07      4.55 o 
 -10   2   0      172.79      187.88      5.34 o 
  -9   2   0       11.84       12.02      1.67 o 
  -8   2   0       66.74       60.61      2.02 o 
  -7   2   0        0.42        0.07      0.97 o 
  -6   2   0       35.24       32.16      0.91 o 
  -5   2   0      110.26      125.54      2.10 o 
  -4   2   0      606.38      626.29      6.51 o 
  -3   2   0      342.67      374.58      3.52 o 
  -2   2   0     2065.02     2091.07     18.28 o 
  -1   2   0     1106.79     1241.14     12.04 o 
   0   2   0     2178.37     2314.32     24.14 o 
   1   2   0      355.06      370.61      3.64 o 
   2   2   0       77.05       76.39      1.18 o 
   3   2   0      543.98      594.55      6.23 o 
   4   2   0      182.95      220.11      2.80 o 
   5   2   0      109.91       84.92      1.63 o 
   6   2   0      243.94      234.02      4.37 o 
   7   2   0       57.86       61.24      2.40 o 
   8   2   0        0.51       -0.21      1.52 o 
   9   2   0       48.36       47.42      2.35 o 
  10   2   0      479.87      477.06      8.50 o 
  11   2   0       50.91       54.00      3.62 o 
  12   2   0       90.37       97.34      4.77 o 
 -13   3   0        1.94       -2.14      2.61 o 
 -12   3   0       76.32       79.73      4.04 o 
 -11   3   0       62.12       63.46      5.50 o 
 -10   3   0       19.09       19.98      2.24 o 
  -9   3   0       41.13       38.88      2.41 o 
  -8   3   0       27.27       28.47      2.02 o 
  -7   3   0        1.86        0.49      0.72 o 
  -6   3   0      562.62      536.28      5.83 o 
  -5   3   0       69.39       78.05      1.31 o 
  -4   3   0      776.86      879.40      7.92 o 
  -3   3   0        1.06        4.70      0.42 o 
  -2   3   0     2590.34     2843.94     24.39 o 
  -1   3   0      198.55      224.26      2.46 o 
   0   3   0    30029.96    31540.50    358.25 o 
   1   3   0       50.03       51.04      0.94 o 
   2   3   0     1698.99     1876.18     17.36 o 
   3   3   0     2781.14     3167.10     29.05 o 
   4   3   0     1000.79     1147.05     11.74 o 
   5   3   0      148.71      145.12      2.30 o 
   6   3   0      134.41      113.30      2.84 o 
   7   3   0      168.41      165.87      3.82 o 
   8   3   0       79.25       75.21      2.74 o 
   9   3   0       82.56       84.79      3.08 o 
  10   3   0        0.08        3.58      1.72 o 
  11   3   0        7.62       13.03      2.74 o 
  12   3   0        0.22        0.33      2.57 o 
 -13   4   0       22.64       21.23      3.76 o 
 -12   4   0       12.27       15.84      2.64 o 
 -11   4   0       19.82       21.94      5.26 o 
 -10   4   0        0.41       -1.76      1.76 o 
  -9   4   0        8.73        7.63      1.79 o 
  -8   4   0        1.49        0.26      0.83 o 
  -7   4   0      373.54      369.92      5.40 o 
  -6   4   0       17.79       22.10      0.87 o 
  -5   4   0      343.39      361.40      3.56 o 
  -4   4   0     6964.29     7858.15     67.61 o 
  -3   4   0     7194.66     7865.09     64.25 o 
  -2   4   0        1.41        3.58      0.43 o 
  -1   4   0       51.50       39.25      0.86 o 
   0   4   0     3564.51     3850.75     37.13 o 
   1   4   0       30.52       34.75      1.02 o 
   2   4   0      653.99      666.94      6.58 o 
   3   4   0      781.79      849.99      8.31 o 
   4   4   0      453.31      465.70      5.32 o 
   5   4   0        3.51        3.20      0.85 o 
   6   4   0      943.56      876.58     10.48 o 
   7   4   0       44.71       44.60      2.20 o 
   8   4   0        7.65        7.08      1.71 o 
   9   4   0       41.48       44.53      2.83 o 
  10   4   0      317.49      341.32      6.95 o 
  11   4   0      174.68      191.13      5.43 o 
 -13   5   0        2.38        3.24      2.72 o 
 -12   5   0       18.17       17.85      2.50 o 
 -11   5   0       49.30       45.78      3.12 o 
 -10   5   0      236.07      239.55      9.51 o 
  -9   5   0       13.50       14.16      1.77 o 
  -8   5   0      178.96      153.72      3.65 o 
  -7   5   0      143.33      135.94      2.53 o 
  -6   5   0        0.88       -0.49      0.49 o 
  -5   5   0        0.83        1.49      0.49 o 
  -4   5   0      596.78      627.42      5.55 o 
  -3   5   0       17.18       22.44      0.92 o 
  -2   5   0      291.71      367.03      4.26 o 
  -1   5   0      565.20      643.82      6.65 o 
   0   5   0      272.31      307.12      3.50 o 
   1   5   0        0.08       -0.54      0.54 o 
   2   5   0      221.75      236.56      3.01 o 
   3   5   0      208.11      211.50      2.84 o 
   4   5   0        0.09        2.02      0.72 o 
   5   5   0      118.44      106.98      2.13 o 
   6   5   0      348.29      315.26      4.71 o 
   7   5   0       54.85       47.22      2.71 o 
   8   5   0        8.38        9.59      1.75 o 
   9   5   0      150.28      142.28      4.13 o 
  10   5   0      167.01      165.39      5.16 o 
  11   5   0        0.87        7.12      2.57 o 
 -14   6   0        0.37       -1.18      3.17 o 
 -13   6   0        2.37        2.32      2.38 o 
 -12   6   0       52.68       52.85      3.31 o 
 -11   6   0       18.99       16.42      2.54 o 
 -10   6   0       53.16       50.05      2.62 o 
  -9   6   0      171.80      158.46      5.12 o 
  -8   6   0       90.49       72.02      2.59 o 
  -7   6   0      234.99      204.41      2.58 o 
  -6   6   0        0.33        0.50      0.52 o 
  -5   6   0      813.79      874.64      7.60 o 
  -4   6   0       54.52       53.91      1.21 o 
  -3   6   0      334.95      363.05      4.07 o 
  -2   6   0     1107.52     1196.33     12.85 o 
  -1   6   0        5.79       10.09      0.67 o 
   0   6   0     1059.24     1164.37     11.74 o 
   1   6   0       69.42       78.08      1.59 o 
   2   6   0       72.79       63.82      1.49 o 
   3   6   0       33.34       32.57      1.28 o 
   4   6   0       31.20       38.37      1.35 o 
   5   6   0      117.60       99.15      2.11 o 
   6   6   0      336.08      296.56      6.24 o 
   7   6   0       14.49       20.00      2.89 o 
   8   6   0      202.82      206.98      4.97 o 
   9   6   0       17.47       20.95      2.60 o 
  10   6   0        1.29        2.39      2.22 o 
  11   6   0        1.86        1.91      2.32 o 
 -14   7   0       15.87       14.28      3.90 o 
 -13   7   0        1.16        5.55      2.50 o 
 -12   7   0       71.26       78.85      3.81 o 
 -11   7   0        0.03        0.75      2.05 o 
 -10   7   0        0.00        1.52      1.61 o 
  -9   7   0        9.94        7.37      1.67 o 
  -8   7   0     1439.76     1339.91     15.52 o 
  -7   7   0     1823.95     1694.01     18.84 o 
  -6   7   0      155.53      176.63      3.38 o 
  -5   7   0      212.73      250.92      2.98 o 
  -4   7   0      179.42      192.11      2.27 o 
  -3   7   0      693.22      738.04      7.74 o 
  -2   7   0       43.76       43.71      1.13 o 
  -1   7   0      946.85     1005.38      9.63 o 
   0   7   0        0.00        2.04      0.62 o 
   1   7   0      190.49      197.53      2.76 o 
   2   7   0        0.31        0.37      0.75 o 
   3   7   0        2.02        2.08      0.81 o 
   4   7   0      354.77      358.66      5.04 o 
   5   7   0       99.58       81.73      2.05 o 
   6   7   0        0.09       -1.02      1.38 o 
   7   7   0       56.81       57.05      3.03 o 
   8   7   0        2.07       -1.28      1.88 o 
   9   7   0      108.84      122.51      4.60 o 
  10   7   0       19.34       27.01      3.00 o 
 -14   8   0        1.44       -1.58      3.26 o 
 -13   8   0       39.45       44.23      3.35 o 
 -12   8   0       93.63       92.38      4.15 o 
 -11   8   0       10.36        8.95      1.97 o 
 -10   8   0        0.15        0.74      1.58 o 
  -9   8   0       28.22       20.21      1.69 o 
  -8   8   0      213.61      235.42      3.85 o 
  -7   8   0       67.09       47.13      1.47 o 
  -6   8   0       92.90       95.51      2.15 o 
  -5   8   0      284.69      300.24      3.86 o 
  -4   8   0        0.00        0.68      0.60 o 
  -3   8   0       21.75       29.28      1.07 o 
  -2   8   0      133.70      111.85      1.85 o 
  -1   8   0      125.66      110.82      1.93 o 
   0   8   0      645.86      700.53      7.61 o 
   1   8   0      148.04      143.89      2.37 o 
   2   8   0       33.15       33.41      1.35 o 
   3   8   0       14.96       21.36      1.24 o 
   4   8   0       63.16       70.47      2.04 o 
   5   8   0       14.40       18.33      2.00 o 
   6   8   0        0.02        0.96      1.38 o 
   7   8   0       48.51       49.45      3.29 o 
   8   8   0       82.68       82.46      4.41 o 
   9   8   0       66.60       78.77      3.94 o 
  10   8   0        8.27        7.84      2.54 o 
 -13   9   0        5.06        3.73      4.34 o 
 -12   9   0        3.56        3.84      2.20 o 
 -11   9   0        1.88        5.59      1.97 o 
 -10   9   0        6.40        8.12      1.86 o 
  -9   9   0       40.97       34.07      1.97 o 
  -8   9   0      963.47      880.04     11.83 o 
  -7   9   0      313.24      287.38      4.19 o 
  -6   9   0      111.12      116.75      2.37 o 
  -5   9   0      107.08      110.11      1.90 o 
  -4   9   0       44.92       49.89      1.32 o 
  -3   9   0      242.60      261.24      3.61 o 
  -2   9   0     2699.53     2737.23     26.94 o 
  -1   9   0       65.23       62.95      1.52 o 
   0   9   0      177.46      178.73      3.18 o 
   1   9   0        1.50       -0.81      0.81 o 
   2   9   0       84.32       62.48      1.76 o 
   3   9   0       64.10       54.56      1.86 o 
   4   9   0      328.65      305.81      4.71 o 
   5   9   0        2.36        0.00      1.26 o 
   6   9   0       29.57       26.78      2.20 o 
   7   9   0        7.15        9.49      2.65 o 
   8   9   0        8.53        9.95      2.44 o 
   9   9   0       63.05       71.15      4.02 o 
 -13  10   0       30.15       31.28      4.05 o 
 -12  10   0       70.03       72.00      3.65 o 
 -11  10   0       31.41       39.60      2.76 o 
 -10  10   0       50.25       57.61      2.70 o 
  -9  10   0      262.20      246.90      4.24 o 
  -8  10   0      794.02      731.64      9.02 o 
  -7  10   0     1110.11     1029.26     12.14 o 
  -6  10   0       39.58       51.76      1.68 o 
  -5  10   0        2.44        1.35      1.00 o 
  -4  10   0       61.49       59.69      1.46 o 
  -3  10   0      448.07      433.27      6.13 o 
  -2  10   0      635.92      640.00      7.69 o 
  -1  10   0      358.51      347.21      4.39 o 
   0  10   0      191.93      189.29      2.74 o 
   1  10   0       13.46       10.87      1.07 o 
   2  10   0      222.39      170.28      3.17 o 
   3  10   0        4.57        3.07      1.15 o 
   4  10   0       19.26       18.32      1.53 o 
   5  10   0       23.21       26.05      1.98 o 
   6  10   0       10.94        8.76      1.97 o 
   7  10   0       85.83       92.23      4.33 o 
   8  10   0       11.14       12.89      3.06 o 
   9  10   0       39.90       44.74      6.41 o 
 -13  11   0       19.65       26.25      3.38 o 
 -12  11   0        1.50        3.34      2.11 o 
 -11  11   0      114.60      110.23      5.14 o 
 -10  11   0        0.92        0.89      1.50 o 
  -9  11   0      103.06      102.66      2.95 o 
  -8  11   0      110.59       97.73      2.39 o 
  -7  11   0      100.60       81.98      2.18 o 
  -6  11   0      135.74      128.68      2.65 o 
  -5  11   0       24.00       23.89      1.22 o 
  -4  11   0       29.31       34.12      1.28 o 
  -3  11   0       35.72       47.59      1.47 o 
  -2  11   0       70.43       62.18      1.84 o 
  -1  11   0        8.61        6.29      1.10 o 
   0  11   0        2.53        2.82      1.09 o 
   1  11   0       53.89       44.76      1.63 o 
   2  11   0      290.62      256.68      5.78 o 
   3  11   0        6.22        5.39      1.30 o 
   4  11   0        0.53       -0.53      1.29 o 
   5  11   0       70.46       78.76      3.25 o 
   6  11   0       28.73       33.57      3.74 o 
   7  11   0        0.41        0.19      2.67 o 
   8  11   0       63.41       68.52      8.87 o 
 -13  12   0       57.21       53.57      5.51 o 
 -12  12   0       36.46       39.95      2.98 o 
 -11  12   0       65.76       65.44      2.96 o 
 -10  12   0      132.41      123.20      3.19 o 
  -9  12   0      116.62      116.42      3.33 o 
  -8  12   0      105.75       96.13      2.44 o 
  -7  12   0       63.10       56.23      3.32 o 
  -6  12   0      299.14      270.32      4.33 o 
  -5  12   0      183.04      166.63      3.16 o 
  -4  12   0        0.09       -0.28      0.86 o 
  -3  12   0       20.35       19.36      1.68 o 
  -2  12   0      308.12      286.20      4.33 o 
  -1  12   0       53.45       45.26      2.00 o 
   0  12   0       49.75       48.81      1.74 o 
   1  12   0      104.36      114.17      3.12 o 
   2  12   0      111.06      107.25      3.56 o 
   3  12   0       86.65       87.19      2.86 o 
   4  12   0      194.49      201.74      5.09 o 
   5  12   0        1.02        1.98      1.89 o 
   6  12   0       58.63       63.89      6.60 o 
   7  12   0        0.28        2.83      2.93 o 
 -13  13   0       23.22       26.88      5.49 o 
 -12  13   0       82.63       84.82      4.36 o 
 -11  13   0       55.29       61.37      2.62 o 
 -10  13   0        8.61        5.58      1.57 o 
  -9  13   0       17.86       15.96      1.88 o 
  -8  13   0      120.91      117.80      2.78 o 
  -7  13   0       22.41       22.42      1.56 o 
  -6  13   0      433.17      417.00      6.50 o 
  -5  13   0       86.16       82.49      2.35 o 
  -4  13   0        3.34        3.23      1.11 o 
  -3  13   0      150.97      137.45      2.89 o 
  -2  13   0      324.35      301.74      4.64 o 
  -1  13   0       63.72       57.84      2.00 o 
   0  13   0      120.79      100.67      2.69 o 
   1  13   0      130.41      112.70      2.95 o 
   2  13   0       66.42       62.85      2.28 o 
   3  13   0       25.26       26.93      2.09 o 
   4  13   0      122.79      121.06      4.05 o 
   5  13   0        0.57       -0.19      1.97 o 
   6  13   0       12.46       13.96      3.33 o 
   7  13   0       42.98       35.42      4.24 o 
 -12  14   0        3.14        3.28      2.01 o 
 -11  14   0      214.65      213.28      4.92 o 
 -10  14   0       72.01       81.79      2.82 o 
  -9  14   0      127.40      119.32      3.55 o 
  -8  14   0        2.95        0.64      1.32 o 
  -7  14   0        0.03        1.52      1.80 o 
  -6  14   0       37.09       34.17      1.98 o 
  -5  14   0        7.60        7.10      1.45 o 
  -4  14   0       97.57       84.46      2.76 o 
  -3  14   0      183.02      167.20      3.32 o 
  -2  14   0       69.69       57.84      2.10 o 
  -1  14   0        0.22        0.85      1.32 o 
   0  14   0        1.19        3.59      1.48 o 
   1  14   0        8.46        7.71      1.48 o 
   2  14   0       24.88       20.68      1.79 o 
   3  14   0       13.37       12.51      1.77 o 
   4  14   0      224.09      243.25      7.41 o 
   5  14   0       55.11       60.42      3.84 o 
   6  14   0        1.75        1.89      2.93 o 
 -12  15   0       33.00       41.30      2.50 o 
 -11  15   0       44.58       52.21      2.61 o 
 -10  15   0      116.13      120.78      3.73 o 
  -9  15   0      166.98      162.21      4.23 o 
  -8  15   0        1.51       -1.39      1.39 o 
  -7  15   0        0.87       -0.18      1.87 o 
  -6  15   0       52.89       48.06      3.23 o 
  -5  15   0        8.81        9.28      1.59 o 
  -4  15   0        6.91        6.18      1.50 o 
  -3  15   0        2.29        1.34      1.32 o 
  -2  15   0        3.63        0.45      1.30 o 
  -1  15   0       55.06       55.10      2.21 o 
   0  15   0      128.79      122.66      3.49 o 
   1  15   0       80.79       87.58      3.10 o 
   2  15   0       40.90       46.39      2.35 o 
   3  15   0        9.47        9.99      1.99 o 
   4  15   0      115.61      125.29      5.39 o 
   5  15   0        4.72        3.77      2.34 o 
 -12  16   0        3.71        5.00      1.95 o 
 -11  16   0       48.17       53.51      2.87 o 
 -10  16   0      164.95      172.09      4.97 o 
  -9  16   0      195.99      194.82      5.20 o 
  -8  16   0       34.45       34.77      2.19 o 
  -7  16   0       88.67       82.57      2.90 o 
  -6  16   0       13.09       12.02      1.81 o 
  -5  16   0        0.09       -1.45      1.45 o 
  -4  16   0        8.86        6.42      1.65 o 
  -3  16   0        2.57        3.17      1.77 o 
  -2  16   0      127.87      126.22      4.95 o 
  -1  16   0       12.73       13.39      1.92 o 
   0  16   0        6.19        3.31      1.72 o 
   1  16   0       54.12       55.57      2.75 o 
   2  16   0        2.09        1.25      1.78 o 
   3  16   0       20.45       22.13      2.28 o 
   4  16   0       22.36       25.16      2.49 o 
 -11  17   0       16.66       21.97      2.76 o 
 -10  17   0      153.47      165.11      5.08 o 
  -9  17   0       57.17       64.10      3.42 o 
  -8  17   0       39.15       41.38      2.36 o 
  -7  17   0       10.37        8.78      1.84 o 
  -6  17   0        1.72        1.45      1.67 o 
  -5  17   0        0.23        0.05      1.63 o 
  -4  17   0       59.74       59.69      2.74 o 
  -3  17   0       28.62       26.62      2.42 o 
  -2  17   0       13.61       16.14      2.27 o 
  -1  17   0        4.46        4.21      1.73 o 
   0  17   0       46.31       46.26      3.31 o 
   1  17   0       15.71       16.20      2.15 o 
   2  17   0        6.03        3.91      1.95 o 
   3  17   0       23.62       25.21      2.82 o 
 -10  18   0       11.45        5.79      3.47 o 
  -9  18   0       28.67       29.75      2.83 o 
  -8  18   0       17.63       15.51      2.02 o 
  -7  18   0       14.30       11.96      2.04 o 
  -6  18   0       14.15       14.12      2.00 o 
  -5  18   0       18.17       15.71      2.07 o 
  -4  18   0       14.95       17.82      2.09 o 
  -3  18   0       88.94       89.26      4.19 o 
  -2  18   0        1.46        0.26      2.20 o 
  -1  18   0        1.81       -0.31      1.97 o 
   0  18   0       46.72       49.44      2.85 o 
   1  18   0       36.92       38.70      2.66 o 
  -9  19   0       85.07       87.05      4.05 o 
  -8  19   0        6.37        0.80      2.16 o 
  -7  19   0        0.93        2.78      1.77 o 
  -6  19   0        5.76        2.65      1.83 o 
  -5  19   0       76.04       75.05      3.55 o 
  -4  19   0        7.81        5.78      2.20 o 
  -3  19   0       23.07       24.42      2.96 o 
  -2  19   0        1.64        1.40      2.38 o 
  -1  19   0        2.03        3.87      2.24 o 
   0  19   0       56.01       60.69      3.47 o 
  -7  20   0        0.17       -0.86      1.90 o 
  -6  20   0        4.67        6.08      2.00 o 
  -5  20   0       19.53       23.41      2.70 o 
  -4  20   0        6.55        5.28      2.34 o 
  -3  20   0        1.32        0.18      2.46 o 
  -2  20   0       30.27       25.56      3.98 o 
   2 -20   1       31.86       29.50      3.72 o 
   3 -20   1        0.71       -0.97      2.38 o 
   4 -20   1       22.51       18.45      2.69 o 
   5 -20   1       98.21      105.86      4.21 o 
   6 -20   1        8.45        7.48      2.10 o 
   7 -20   1        1.66       -0.49      1.99 o 
   8 -20   1       60.15       61.23      3.65 o 
   0 -19   1        8.53       10.66      2.41 o 
   1 -19   1       17.80       19.24      3.10 o 
   2 -19   1       23.28       26.93      2.96 o 
   3 -19   1       11.68       13.62      4.53 o 
   4 -19   1        2.56        2.00      2.05 o 
   5 -19   1       69.68       70.51      3.11 o 
   6 -19   1      127.55      130.51      6.04 o 
   7 -19   1       11.99       16.10      2.12 o 
   8 -19   1       88.73       86.79      3.40 o 
   9 -19   1       21.95       22.97      2.86 o 
  -2 -18   1        6.38        3.59      2.29 o 
  -1 -18   1       10.94        9.22      2.24 o 
   0 -18   1        6.51        2.52      1.88 o 
   1 -18   1        0.14       -0.74      1.75 o 
   2 -18   1       18.29       19.21      2.34 o 
   3 -18   1        3.29        3.23      2.20 o 
   4 -18   1       91.40       86.62      3.33 o 
   5 -18   1        1.65        1.51      2.23 o 
   6 -18   1        5.34        9.02      2.98 o 
   7 -18   1        5.25        3.95      1.85 o 
   8 -18   1       71.75       70.77      3.01 o 
   9 -18   1        0.21        1.01      2.11 o 
  10 -18   1       19.25       18.36      2.28 o 
  -3 -17   1        0.08       -0.50      2.12 o 
  -2 -17   1       43.43       43.89      3.01 o 
  -1 -17   1        1.21        2.46      1.87 o 
   0 -17   1        1.98        0.94      1.79 o 
   1 -17   1       49.45       50.89      2.59 o 
   2 -17   1       19.36       20.78      2.42 o 
   3 -17   1       14.16       16.47      2.16 o 
   4 -17   1       57.85       55.07      2.71 o 
   5 -17   1        3.29        4.34      1.76 o 
   6 -17   1        3.81        5.70      1.73 o 
   7 -17   1      138.21      127.92      3.65 o 
   8 -17   1       56.25       59.68      2.72 o 
   9 -17   1      128.19      125.60      4.41 o 
  10 -17   1       17.78       19.85      3.98 o 
  11 -17   1        1.20        0.80      2.26 o 
  -4 -16   1        4.94        5.58      2.09 o 
  -3 -16   1        3.97        4.64      2.25 o 
  -2 -16   1        0.95       -0.64      1.75 o 
  -1 -16   1       25.14       22.42      2.18 o 
   0 -16   1       15.08       13.04      1.88 o 
   1 -16   1        0.73        0.49      1.56 o 
   2 -16   1       31.67       30.45      1.98 o 
   3 -16   1      261.17      241.13      4.40 o 
   4 -16   1      112.28      110.49      3.34 o 
   5 -16   1       50.92       46.18      2.36 o 
   6 -16   1       11.00        6.47      1.66 o 
   7 -16   1       75.72       68.50      2.74 o 
   8 -16   1       67.50       74.80      2.86 o 
   9 -16   1        0.11       -0.14      2.12 o 
  10 -16   1       23.73       27.50      2.52 o 
  11 -16   1       40.83       47.04      3.47 o 
  12 -16   1       45.97       51.16      2.76 o 
  -5 -15   1        0.79       -1.97      1.97 o 
  -4 -15   1        8.97        4.22      1.90 o 
  -3 -15   1       19.39       22.96      2.29 o 
  -2 -15   1      127.76      134.06      3.71 o 
  -1 -15   1       25.18       22.58      2.02 o 
   0 -15   1        5.15        6.64      1.68 o 
   1 -15   1      307.96      295.91      5.35 o 
   2 -15   1      469.11      465.76      8.43 o 
   3 -15   1      200.31      202.02      3.82 o 
   4 -15   1       50.78       53.29      2.39 o 
   5 -15   1      455.20      422.84      6.86 o 
   6 -15   1       24.82       27.09      1.94 o 
   7 -15   1       15.05       15.30      1.81 o 
   8 -15   1      395.94      395.46      7.12 o 
   9 -15   1        0.00       -1.63      1.63 o 
  10 -15   1        4.00        2.92      1.71 o 
  11 -15   1       50.41       52.82      2.91 o 
  12 -15   1       15.61       16.00      2.37 o 
  -6 -14   1        2.67       -0.57      2.93 o 
  -5 -14   1        1.23       -1.87      1.87 o 
  -4 -14   1       25.98       23.83      2.46 o 
  -3 -14   1       23.03       26.73      1.99 o 
  -2 -14   1       27.55       24.37      1.79 o 
  -1 -14   1       32.43       32.77      2.09 o 
   0 -14   1      287.37      279.08      5.11 o 
   1 -14   1      433.42      415.14      6.05 o 
   2 -14   1       25.50       25.35      1.77 o 
   3 -14   1       66.79       70.12      2.22 o 
   4 -14   1       71.86       62.86      1.97 o 
   5 -14   1        3.54        3.07      1.33 o 
   6 -14   1        0.27        0.52      1.27 o 
   7 -14   1      113.52       99.69      2.69 o 
   8 -14   1      172.24      171.76      3.53 o 
   9 -14   1        6.04        6.08      1.42 o 
  10 -14   1        0.57        0.22      1.60 o 
  11 -14   1       20.13       19.93      2.32 o 
  12 -14   1      176.91      178.41      6.43 o 
  -7 -13   1       13.05       11.30      3.17 o 
  -6 -13   1      278.07      294.90      9.47 o 
  -5 -13   1       45.14       46.78      3.49 o 
  -4 -13   1       29.75       27.11      2.45 o 
  -3 -13   1       15.38       17.97      1.65 o 
  -2 -13   1       33.52       33.82      1.84 o 
  -1 -13   1       35.70       37.13      1.84 o 
   0 -13   1      181.78      171.88      3.43 o 
   1 -13   1      126.18      125.48      3.07 o 
   2 -13   1       24.90       24.18      1.50 o 
   3 -13   1      397.04      364.81      5.18 o 
   4 -13   1        6.77        7.49      1.04 o 
   5 -13   1       93.38       89.46      2.68 o 
   6 -13   1        0.14        1.16      1.22 o 
   7 -13   1      102.68       89.89      2.52 o 
   8 -13   1       27.61       34.13      1.81 o 
   9 -13   1       41.13       40.52      1.86 o 
  10 -13   1        0.99        0.39      1.49 o 
  11 -13   1      273.37      260.95      4.98 o 
  12 -13   1       52.13       58.60      4.83 o 
  13 -13   1       17.27       16.49      3.49 o 
  -8 -12   1        9.85       10.23      3.58 o 
  -7 -12   1        0.26       -0.45      2.79 o 
  -6 -12   1        2.02       -0.19      2.67 o 
  -5 -12   1       31.61       28.10      2.40 o 
  -4 -12   1       16.20       12.93      1.97 o 
  -3 -12   1        0.10        1.05      1.41 o 
  -2 -12   1        5.65        6.68      1.28 o 
  -1 -12   1       29.11       26.89      1.61 o 
   0 -12   1      831.12      739.66      9.13 o 
   1 -12   1       97.73       85.49      2.26 o 
   2 -12   1        2.52        4.59      1.09 o 
   3 -12   1      492.29      461.84      6.07 o 
   4 -12   1      162.00      139.50      2.58 o 
   5 -12   1      222.14      196.85      3.17 o 
   6 -12   1       91.13       84.07      2.59 o 
   7 -12   1      222.45      205.51      4.42 o 
   8 -12   1        0.19        1.20      1.26 o 
   9 -12   1       13.28       13.35      1.48 o 
  10 -12   1       12.06       11.34      2.64 o 
  11 -12   1       34.58       32.39      2.81 o 
  12 -12   1        5.30        8.95      2.36 o 
  13 -12   1        2.66        0.79      2.26 o 
  -8 -11   1        5.59        7.92      4.15 o 
  -7 -11   1      175.06      189.23      8.49 o 
  -6 -11   1       82.75       80.70      3.99 o 
  -5 -11   1        0.03       -0.75      1.54 o 
  -4 -11   1       56.18       57.83      2.22 o 
  -3 -11   1       15.34       20.24      1.58 o 
  -2 -11   1       71.85       66.19      2.09 o 
  -1 -11   1       40.23       47.64      1.52 o 
   0 -11   1       22.94       17.02      1.15 o 
   1 -11   1      199.68      190.90      3.22 o 
   2 -11   1       69.02       60.38      1.84 o 
   3 -11   1        4.48        5.43      0.98 o 
   4 -11   1      319.50      311.37      4.13 o 
   5 -11   1       20.06       20.56      1.10 o 
   6 -11   1      276.05      267.80      4.21 o 
   7 -11   1       68.97       69.64      2.11 o 
   8 -11   1     1273.36     1211.06     14.29 o 
   9 -11   1        2.00        0.69      1.18 o 
  10 -11   1       44.76       37.82      2.05 o 
  11 -11   1       15.36       15.97      2.48 o 
  12 -11   1       23.16       23.42      2.71 o 
  13 -11   1      101.69      102.42      4.75 o 
  -9 -10   1        0.11       -2.36      2.38 o 
  -8 -10   1        1.39       -2.20      2.20 o 
  -7 -10   1       35.26       33.55      3.30 o 
  -6 -10   1      250.16      243.36      9.42 o 
  -5 -10   1       52.36       53.35      2.38 o 
  -4 -10   1       89.92       84.78      2.43 o 
  -3 -10   1       38.47       33.22      1.63 o 
  -2 -10   1       96.32       87.99      2.27 o 
  -1 -10   1       84.33       78.25      1.79 o 
   0 -10   1      164.31      170.93      3.51 o 
   1 -10   1      247.43      268.33      3.60 o 
   2 -10   1       76.10       69.05      1.71 o 
   3 -10   1       66.21       62.60      1.68 o 
   4 -10   1        0.00       -0.52      0.83 o 
   5 -10   1      147.24      149.59      2.41 o 
   6 -10   1       19.11       18.52      1.26 o 
   7 -10   1      123.64      123.08      2.59 o 
   8 -10   1        0.14        2.74      1.03 o 
   9 -10   1       25.54       22.51      1.31 o 
  10 -10   1       72.24       77.12      3.32 o 
  11 -10   1      270.52      255.08      6.09 o 
  12 -10   1      128.94      130.60      7.30 o 
  13 -10   1       72.69       75.33      4.15 o 
  -9  -9   1       17.53       17.54      3.87 o 
  -8  -9   1        0.11        1.50      2.20 o 
  -7  -9   1        8.42        9.24      2.32 o 
  -6  -9   1       18.01       18.13      2.01 o 
  -5  -9   1       15.45       15.39      1.64 o 
  -4  -9   1       87.27       70.59      2.18 o 
  -3  -9   1      112.36       94.79      2.27 o 
  -2  -9   1      109.64      115.52      2.56 o 
  -1  -9   1      104.50      122.24      2.31 o 
   0  -9   1      483.75      487.11      5.28 o 
   1  -9   1       52.25       53.33      1.46 o 
   2  -9   1       44.95       49.65      1.36 o 
   3  -9   1      644.12      678.52      7.87 o 
   4  -9   1       30.55       29.35      1.12 o 
   5  -9   1        3.96        8.35      0.86 o 
   6  -9   1       74.43       80.41      1.84 o 
   7  -9   1       15.35       12.17      1.34 o 
   8  -9   1        6.56        7.55      1.04 o 
   9  -9   1        0.05        0.80      1.29 o 
  10  -9   1        9.36        4.23      1.80 o 
  11  -9   1      101.28      107.50      3.94 o 
  12  -9   1       68.30       72.57      4.42 o 
  13  -9   1        3.16        1.75      2.41 o 
 -10  -8   1       33.68       39.72      3.21 o 
  -9  -8   1       23.55       28.68      2.87 o 
  -8  -8   1        2.57        0.85      2.03 o 
  -7  -8   1        0.15       -0.26      1.94 o 
  -6  -8   1       22.87       27.28      2.02 o 
  -5  -8   1      116.60      110.71      2.90 o 
  -4  -8   1      421.08      351.46      4.97 o 
  -3  -8   1       10.95        7.28      1.04 o 
  -2  -8   1      103.34      109.14      2.23 o 
  -1  -8   1      522.01      541.89      6.10 o 
   0  -8   1      100.02       92.12      1.65 o 
   1  -8   1      312.52      338.72      4.41 o 
   2  -8   1       20.67       31.38      1.02 o 
   3  -8   1        1.49        0.46      0.64 o 
   4  -8   1        0.00        1.51      0.71 o 
   5  -8   1      210.78      203.85      2.72 o 
   6  -8   1        1.15        2.00      0.85 o 
   7  -8   1     1045.48     1017.07     10.99 o 
   8  -8   1      106.52       97.37      2.24 o 
   9  -8   1        0.72        2.34      1.62 o 
  10  -8   1      119.82      106.00      3.65 o 
  11  -8   1       19.32       13.62      2.17 o 
  12  -8   1       30.51       30.27      3.22 o 
  13  -8   1       42.91       51.07      3.60 o 
 -10  -7   1       55.25       62.86      3.60 o 
  -9  -7   1       12.54       15.22      2.46 o 
  -8  -7   1      272.06      266.14      7.77 o 
  -7  -7   1      171.30      164.84      6.70 o 
  -6  -7   1       10.20       10.34      1.95 o 
  -5  -7   1        0.79        2.61      1.24 o 
  -4  -7   1        1.18        3.85      0.97 o 
  -3  -7   1       69.76       57.63      1.56 o 
  -2  -7   1       62.99       74.06      1.60 o 
  -1  -7   1      316.50      342.73      4.11 o 
   0  -7   1      320.36      352.75      3.86 o 
   1  -7   1      953.12     1040.88     11.46 o 
   2  -7   1      185.98      227.32      2.85 o 
   3  -7   1      666.39      671.85      7.14 o 
   4  -7   1      736.64      770.85      8.12 o 
   5  -7   1      637.56      675.89      6.45 o 
   6  -7   1       28.72       31.38      1.08 o 
   7  -7   1        0.24        0.31      0.82 o 
   8  -7   1       70.18       63.20      1.85 o 
   9  -7   1        1.59        4.18      0.92 o 
  10  -7   1       58.17       54.02      2.76 o 
  11  -7   1       64.60       67.60      3.54 o 
  12  -7   1        2.22       -0.49      2.24 o 
  13  -7   1        1.02       -0.74      2.28 o 
 -11  -6   1       17.10       19.68      4.53 o 
 -10  -6   1       78.62       87.24      3.77 o 
  -9  -6   1      138.15      143.67      4.17 o 
  -8  -6   1       58.00       60.29      2.79 o 
  -7  -6   1       29.75       28.17      2.06 o 
  -6  -6   1       28.69       24.43      1.48 o 
  -5  -6   1      117.21      117.04      3.05 o 
  -4  -6   1        1.88        3.32      0.85 o 
  -3  -6   1       18.95       18.20      0.97 o 
  -2  -6   1        9.65       11.23      1.01 o 
  -1  -6   1        0.86        6.46      0.71 o 
   0  -6   1      245.63      275.34      3.08 o 
   1  -6   1       19.69       23.11      1.18 o 
   2  -6   1      342.50      370.49      4.11 o 
   3  -6   1       43.64       46.97      1.13 o 
   4  -6   1       76.94       95.20      1.61 o 
   5  -6   1     1549.13     1726.26     15.02 o 
   6  -6   1     2481.07     2694.12     22.87 o 
   7  -6   1      429.27      412.08      5.03 o 
   8  -6   1        5.92        6.23      1.16 o 
   9  -6   1       52.84       46.11      1.92 o 
  10  -6   1       49.42       47.65      3.32 o 
  11  -6   1       52.37       58.69      7.43 o 
  12  -6   1        2.08        2.92      3.14 o 
  13  -6   1        0.29       -2.24      2.93 o 
 -11  -5   1       34.95       27.71      3.86 o 
 -10  -5   1        0.00        3.65      1.91 o 
  -9  -5   1        1.66        2.35      1.67 o 
  -8  -5   1        0.55        0.85      1.56 o 
  -7  -5   1       36.14       31.23      1.97 o 
  -6  -5   1        0.06        0.32      0.99 o 
  -5  -5   1       29.19       29.98      1.19 o 
  -4  -5   1       83.35       93.65      1.82 o 
  -3  -5   1      331.30      334.26      3.96 o 
  -2  -5   1      567.06      615.21      6.55 o 
  -1  -5   1     1985.74     2288.95     22.44 o 
   0  -5   1       63.87       74.12      1.31 o 
   1  -5   1     1917.70     2059.88     21.71 o 
   2  -5   1      991.51     1056.82     10.54 o 
   3  -5   1     1661.36     1798.91     17.82 o 
   4  -5   1      665.99      745.16      7.22 o 
   5  -5   1      266.11      252.29      2.67 o 
   6  -5   1      110.27      117.07      1.57 o 
   7  -5   1       71.22       73.73      2.20 o 
   8  -5   1       80.79       72.92      2.11 o 
   9  -5   1       11.74       13.74      1.91 o 
  10  -5   1       14.53       17.30      2.19 o 
  11  -5   1       52.65       52.47      5.43 o 
  12  -5   1        0.32        1.54      2.41 o 
  13  -5   1        0.41       -1.46      2.31 o 
 -12  -4   1       14.01       19.93      3.71 o 
 -11  -4   1       28.46       31.09      3.21 o 
 -10  -4   1        6.95        6.08      2.94 o 
  -9  -4   1        0.13       -1.56      1.56 o 
  -8  -4   1      385.66      367.41      6.72 o 
  -7  -4   1      283.91      250.20      5.17 o 
  -6  -4   1       89.40       75.41      3.09 o 
  -5  -4   1      240.98      224.09      3.09 o 
  -4  -4   1       47.37       55.60      1.37 o 
  -3  -4   1      246.86      288.49      3.21 o 
  -2  -4   1        6.20        5.19      0.71 o 
  -1  -4   1      135.23      145.66      1.93 o 
   0  -4   1     2221.28     2299.34     20.87 o 
   1  -4   1      474.49      510.95      5.27 o 
   2  -4   1       12.74       10.82      0.59 o 
   3  -4   1      646.77      723.99      6.94 o 
   4  -4   1       68.97       62.52      1.04 o 
   5  -4   1      808.70      915.99      7.57 o 
   6  -4   1       44.62       49.08      1.12 o 
   7  -4   1      183.36      178.38      4.50 o 
   8  -4   1       14.43       10.83      1.42 o 
   9  -4   1       58.61       52.93      2.89 o 
  10  -4   1      228.84      215.47      5.78 o 
  11  -4   1        1.67        2.37      2.12 o 
  12  -4   1       17.69       14.87      2.88 o 
  13  -4   1       73.52       81.49      7.29 o 
 -12  -3   1       18.15       15.00      3.22 o 
 -11  -3   1        0.13       -1.59      2.43 o 
 -10  -3   1       21.22       24.99      2.01 o 
  -9  -3   1        1.23       -0.15      1.45 o 
  -8  -3   1      115.92      114.47      3.27 o 
  -7  -3   1       63.37       61.63      2.28 o 
  -6  -3   1       15.71       17.50      1.13 o 
  -5  -3   1      390.92      382.53      4.49 o 
  -4  -3   1      139.04      130.35      1.94 o 
  -3  -3   1        5.15        3.97      0.55 o 
  -2  -3   1     1104.47     1277.82     11.91 o 
  -1  -3   1       43.04       46.83      0.97 o 
   0  -3   1     1052.11     1136.68     11.17 o 
   1  -3   1     1353.22     1410.60     14.86 o 
   2  -3   1      945.45      904.26      9.06 o 
   3  -3   1       35.48       34.30      0.78 o 
   4  -3   1     1841.29     2012.65     15.95 o 
   5  -3   1       79.27       81.38      1.27 o 
   6  -3   1        8.71       14.38      0.76 o 
   7  -3   1      107.34       98.83      2.26 o 
   8  -3   1      103.27      101.89      2.74 o 
   9  -3   1      123.31      119.06      3.09 o 
  10  -3   1       34.50       37.43      1.90 o 
  11  -3   1       50.52       54.08      3.31 o 
  12  -3   1       21.45       27.39      3.05 o 
  13  -3   1       19.41       16.21      2.91 o 
 -12  -2   1       38.13       47.23      3.62 o 
 -11  -2   1        0.45       -0.14      2.34 o 
 -10  -2   1        2.76        3.95      1.55 o 
  -9  -2   1       26.38       25.78      1.89 o 
  -8  -2   1       30.85       31.74      1.87 o 
  -7  -2   1      248.97      239.32      6.21 o 
  -6  -2   1       26.50       27.10      1.22 o 
  -5  -2   1      308.22      325.59      3.84 o 
  -4  -2   1      241.97      241.71      2.91 o 
  -3  -2   1     2145.01     2300.17     22.49 o 
  -2  -2   1      620.52      706.73      7.13 o 
  -1  -2   1     1886.81     1953.36     17.86 o 
   0  -2   1     3384.79     3381.46     32.88 o 
   1  -2   1     2386.03     2580.28     23.57 o 
   2  -2   1    21078.95    22508.83    204.82 o 
   3  -2   1      291.11      304.92      3.04 o 
   4  -2   1      264.89      318.43      3.47 o 
   5  -2   1      230.19      232.28      2.87 o 
   6  -2   1      100.89       90.00      1.58 o 
   7  -2   1       22.58       23.43      1.27 o 
   8  -2   1        0.14        0.59      1.21 o 
   9  -2   1       17.15       10.48      1.45 o 
  10  -2   1       76.63       73.96      2.56 o 
  11  -2   1       23.08       21.05      3.45 o 
  12  -2   1       13.30       16.75      2.97 o 
  13  -2   1       21.95       22.26      4.98 o 
 -13  -1   1       11.21       10.53      3.12 o 
 -12  -1   1        1.84        0.01      2.85 o 
 -11  -1   1       12.66       19.34      2.69 o 
 -10  -1   1        0.65        0.32      1.19 o 
  -9  -1   1       28.35       29.32      1.77 o 
  -8  -1   1      153.92      146.80      3.70 o 
  -7  -1   1       11.89       15.75      1.39 o 
  -6  -1   1        0.04        0.29      0.64 o 
  -5  -1   1      674.16      708.02      8.64 o 
  -4  -1   1      356.97      465.84      4.68 o 
  -3  -1   1      196.11      209.50      2.31 o 
  -2  -1   1     6624.41     7284.59     71.77 o 
  -1  -1   1     1191.43     1256.00     12.45 o 
   0  -1   1      566.72      567.69     10.94 o 
   1  -1   1      404.08      408.34      3.91 o 
   2  -1   1     1433.74     1500.14     16.14 o 
   3  -1   1       13.43       15.31      0.64 o 
   4  -1   1       19.39       12.96      0.80 o 
   5  -1   1        8.69        9.96      0.73 o 
   6  -1   1      972.45      988.88     10.26 o 
   7  -1   1       16.96       20.49      1.76 o 
   8  -1   1      236.15      209.17      4.34 o 
   9  -1   1       20.39       20.28      1.75 o 
  10  -1   1      160.73      154.62      3.96 o 
  11  -1   1        4.68        1.80      2.24 o 
  12  -1   1        2.88        1.94      2.47 o 
  13  -1   1        1.19       -2.47      2.47 o 
 -13   0   1       22.67       28.17      3.23 o 
 -12   0   1       13.16       13.81      2.65 o 
 -11   0   1      125.60      135.87      4.88 o 
 -10   0   1       32.22       34.28      2.73 o 
  -9   0   1       53.51       52.88      2.06 o 
  -8   0   1      414.05      401.72      6.58 o 
  -7   0   1        6.32        8.46      1.04 o 
  -6   0   1      135.56      141.35      1.91 o 
  -5   0   1       54.84       61.65      1.09 o 
  -4   0   1      378.79      443.55      4.72 o 
  -3   0   1     1424.78     1546.13     15.36 o 
  -2   0   1      292.39      315.79      3.35 o 
  -1   0   1       46.86       45.31      1.60 o 
   0   0   1      229.75      198.72      3.33 o 
   1   0   1       78.42       75.44      1.21 o 
   2   0   1      856.05      829.83      8.42 o 
   3   0   1      697.44      781.03      7.96 o 
   4   0   1     2226.54     2454.96     24.11 o 
   5   0   1       35.54       38.66      1.12 o 
   6   0   1      133.33      141.69      2.24 o 
   7   0   1      370.63      350.41      5.33 o 
   8   0   1       81.27       69.72      2.44 o 
   9   0   1       75.11       70.46      2.74 o 
  10   0   1       51.63       51.67      2.45 o 
  11   0   1        8.20        7.06      2.43 o 
  12   0   1        6.28        3.06      2.66 o 
 -13   1   1        2.54        0.32      2.34 o 
 -12   1   1        4.09        1.22      2.30 o 
 -11   1   1        3.17        3.63      2.20 o 
 -10   1   1      118.69      117.79      4.15 o 
  -9   1   1       10.57        9.38      1.90 o 
  -8   1   1      416.93      390.33      8.06 o 
  -7   1   1       17.29       19.46      1.24 o 
  -6   1   1      345.79      376.50      4.26 o 
  -5   1   1      973.08     1089.79     11.05 o 
  -4   1   1     1000.33     1071.17     10.77 o 
  -3   1   1      282.25      310.86      3.36 o 
  -2   1   1     2452.57     2605.72     34.88 o 
  -1   1   1     3338.53     3475.32     55.57 o 
   0   1   1       60.85       61.87      0.92 o 
   1   1   1     3056.21     3345.71     30.43 o 
   2   1   1     2872.69     2933.17     26.75 o 
   3   1   1        1.73       -0.48      0.48 o 
   4   1   1     1807.77     2053.22     20.31 o 
   5   1   1     1845.97     1883.23     18.83 o 
   6   1   1       16.34       16.94      1.45 o 
   7   1   1       12.78       11.75      1.25 o 
   8   1   1      115.69      103.69      3.10 o 
   9   1   1       16.33       24.23      2.18 o 
  10   1   1       30.14       28.18      2.23 o 
  11   1   1      143.01      149.87      4.16 o 
  12   1   1       22.81       23.89      3.14 o 
 -13   2   1       43.18       49.24      3.70 o 
 -12   2   1        4.54        3.00      2.28 o 
 -11   2   1       25.09       25.54      2.56 o 
 -10   2   1        1.78        4.15      1.93 o 
  -9   2   1       37.89       31.88      2.19 o 
  -8   2   1      363.62      347.77      7.07 o 
  -7   2   1      500.27      497.28      8.49 o 
  -6   2   1      271.21      302.62      3.49 o 
  -5   2   1      422.64      500.29      5.29 o 
  -4   2   1      102.68      108.30      1.24 o 
  -3   2   1     3037.92     3245.03     48.02 o 
  -2   2   1    34559.93    37079.11    728.74 o 
  -1   2   1      130.88      150.20      1.60 o 
   0   2   1       60.73       71.00      1.42 o 
   1   2   1     1418.63     1618.27     15.94 o 
   2   2   1      389.81      371.37      3.79 o 
   3   2   1        1.51        3.43      0.56 o 
   4   2   1       39.79       43.04      1.20 o 
   5   2   1        2.55        4.70      0.80 o 
   6   2   1       21.84       21.67      1.10 o 
   7   2   1      134.36      123.09      2.87 o 
   8   2   1      554.86      489.88      8.26 o 
   9   2   1       76.71       72.94      3.18 o 
  10   2   1        6.13        5.38      1.81 o 
  11   2   1        9.15       11.42      2.02 o 
  12   2   1       33.68       42.67      4.53 o 
 -13   3   1       24.58       31.08      5.28 o 
 -12   3   1       22.87       24.62      2.73 o 
 -11   3   1      251.40      258.79      8.90 o 
 -10   3   1       16.73       21.77      2.24 o 
  -9   3   1      200.73      190.60      5.32 o 
  -8   3   1       44.13       41.01      2.16 o 
  -7   3   1       45.41       47.89      1.67 o 
  -6   3   1      167.92      192.86      2.84 o 
  -5   3   1       86.38       88.92      1.34 o 
  -4   3   1        1.97        0.17      0.39 o 
  -3   3   1     4412.80     4702.58     40.73 o 
  -2   3   1     5512.76     5787.84     50.06 o 
  -1   3   1      837.87      927.59      8.59 o 
   0   3   1      995.44     1029.21     10.19 o 
   1   3   1      560.06      590.05      5.78 o 
   2   3   1     1274.66     1465.97     14.67 o 
   3   3   1        0.16        0.11      0.53 o 
   4   3   1     1090.01     1158.44     11.18 o 
   5   3   1        2.00        3.61      0.85 o 
   6   3   1       26.28       30.19      1.45 o 
   7   3   1      116.26       96.58      3.05 o 
   8   3   1       73.99       73.87      2.79 o 
   9   3   1       44.74       45.21      2.60 o 
  10   3   1       53.46       54.28      2.98 o 
  11   3   1        0.15       -1.34      1.79 o 
  12   3   1       90.13      101.06      5.85 o 
 -13   4   1        0.12        0.70      3.39 o 
 -12   4   1        0.07       -0.85      2.02 o 
 -11   4   1       81.48       89.21      3.73 o 
 -10   4   1        2.64        3.10      1.73 o 
  -9   4   1      130.74      115.91      9.27 o 
  -8   4   1      508.78      435.03      7.37 o 
  -7   4   1      275.78      291.10      6.02 o 
  -6   4   1        9.79       16.55      1.21 o 
  -5   4   1        6.66       18.03      0.72 o 
  -4   4   1        9.80        9.86      0.51 o 
  -3   4   1        2.70        2.45      0.41 o 
  -2   4   1      374.96      394.65      3.52 o 
  -1   4   1      746.12      782.67      6.99 o 
   0   4   1      665.46      664.93      6.84 o 
   1   4   1      290.99      289.66      3.34 o 
   2   4   1      186.23      200.27      2.43 o 
   3   4   1       47.00       39.69      1.10 o 
   4   4   1      150.03      142.63      2.30 o 
   5   4   1      190.65      184.36      2.82 o 
   6   4   1       86.95       86.63      2.61 o 
   7   4   1       83.88       73.93      2.76 o 
   8   4   1      161.01      137.54      3.86 o 
   9   4   1       64.67       70.14      3.06 o 
  10   4   1        8.17        8.02      2.04 o 
  11   4   1       61.16       71.23      3.65 o 
 -14   5   1        1.58        1.94      5.47 o 
 -13   5   1       45.23       42.62      4.40 o 
 -12   5   1        3.13        3.28      2.21 o 
 -11   5   1       38.93       40.09      2.76 o 
 -10   5   1        0.87        0.10      1.67 o 
  -9   5   1       43.80       43.65      3.25 o 
  -8   5   1      403.36      373.57     10.57 o 
  -7   5   1      549.44      547.60      8.57 o 
  -6   5   1       68.35       67.33      1.43 o 
  -5   5   1      109.91      131.07      1.54 o 
  -4   5   1     2514.42     2800.08     24.36 o 
  -3   5   1      539.23      621.38      5.42 o 
  -2   5   1      175.69      183.72      2.23 o 
  -1   5   1      182.84      208.94      2.38 o 
   0   5   1     1424.12     1505.97     14.93 o 
   1   5   1     3400.33     3714.46     36.07 o 
   2   5   1     1136.60     1229.54     11.77 o 
   3   5   1        0.59        2.66      0.67 o 
   4   5   1      237.09      224.80      3.18 o 
   5   5   1       22.23       25.51      1.27 o 
   6   5   1        3.34        4.08      1.12 o 
   7   5   1       23.47       19.54      2.16 o 
   8   5   1        3.38        2.90      1.68 o 
   9   5   1        0.30        1.20      2.08 o 
  10   5   1       79.82       75.58      3.87 o 
  11   5   1      230.23      253.50      9.44 o 
 -14   6   1        2.92       -2.58      5.85 o 
 -13   6   1       13.75       11.97      3.58 o 
 -12   6   1       83.55       88.85      3.95 o 
 -11   6   1       18.71       18.07      2.59 o 
 -10   6   1        0.61       -1.48      1.48 o 
  -9   6   1      175.58      171.04      7.08 o 
  -8   6   1       16.01       13.28      1.61 o 
  -7   6   1      148.42      164.21      2.81 o 
  -6   6   1      814.58      974.96     11.16 o 
  -5   6   1      361.98      422.75      5.18 o 
  -4   6   1      170.92      209.04      2.17 o 
  -3   6   1      424.37      439.30      4.27 o 
  -2   6   1      307.77      348.94      3.93 o 
  -1   6   1      140.63      152.58      2.08 o 
   0   6   1      928.49     1021.62     10.46 o 
   1   6   1      336.30      354.64      4.17 o 
   2   6   1      531.39      553.65      6.18 o 
   3   6   1       48.09       57.49      1.43 o 
   4   6   1      941.51      883.45      9.60 o 
   5   6   1      339.99      277.71      3.94 o 
   6   6   1      279.21      261.50      4.31 o 
   7   6   1       16.49       16.91      1.86 o 
   8   6   1       89.74       98.35      4.04 o 
   9   6   1       72.15       77.71      3.82 o 
  10   6   1       65.86       61.82      4.25 o 
 -14   7   1        3.05        1.00      3.58 o 
 -13   7   1        0.26       -0.77      2.86 o 
 -12   7   1       75.38       77.13      8.22 o 
 -11   7   1       13.62       16.70      2.08 o 
 -10   7   1        3.63        3.87      1.67 o 
  -9   7   1      104.54       88.12      2.98 o 
  -8   7   1      551.76      515.23      7.83 o 
  -7   7   1        6.27        7.07      1.08 o 
  -6   7   1      683.62      716.10      9.76 o 
  -5   7   1        3.04        2.18      0.55 o 
  -4   7   1       39.64       30.64      0.89 o 
  -3   7   1       91.91       75.72      1.40 o 
  -2   7   1      259.85      244.80      3.01 o 
  -1   7   1       11.33        7.76      0.69 o 
   0   7   1      558.93      592.46      6.47 o 
   1   7   1        0.18        2.51      0.75 o 
   2   7   1      150.76      142.22      2.42 o 
   3   7   1      178.03      183.91      2.89 o 
   4   7   1       22.71       10.08      1.17 o 
   5   7   1       16.83       10.93      1.20 o 
   6   7   1      154.67      142.16      3.40 o 
   7   7   1        2.68        4.64      2.03 o 
   8   7   1        6.15        1.26      2.05 o 
   9   7   1        0.78        4.41      2.38 o 
  10   7   1       84.05       85.97      4.36 o 
 -14   8   1       26.77       26.41      4.05 o 
 -13   8   1        8.70       10.28      3.96 o 
 -12   8   1      153.33      158.58      5.15 o 
 -11   8   1       32.10       37.90      2.48 o 
 -10   8   1       44.41       40.28      3.70 o 
  -9   8   1       43.91       44.37      1.61 o 
  -8   8   1      645.54      617.80      8.61 o 
  -7   8   1      185.95      178.03      3.80 o 
  -6   8   1       10.68       11.42      0.84 o 
  -5   8   1      116.61      128.58      1.72 o 
  -4   8   1      113.39      127.13      1.91 o 
  -3   8   1       36.79       40.20      1.13 o 
  -2   8   1      610.70      601.72      6.51 o 
  -1   8   1      272.65      309.84      3.58 o 
   0   8   1      394.30      444.43      5.21 o 
   1   8   1      399.80      413.79      5.02 o 
   2   8   1      141.42      144.93      2.50 o 
   3   8   1      566.75      523.73      6.76 o 
   4   8   1      283.00      242.91      3.98 o 
   5   8   1        2.21        3.58      1.66 o 
   6   8   1        1.74        0.99      1.41 o 
   7   8   1       39.60       41.52      3.03 o 
   8   8   1       18.61       18.92      2.68 o 
   9   8   1        1.51        1.46      2.46 o 
 -14   9   1       67.90       69.76      8.87 o 
 -13   9   1       61.04       63.30      5.02 o 
 -12   9   1        1.98       -0.25      1.99 o 
 -11   9   1        0.61       -0.05      1.84 o 
 -10   9   1       63.66       59.40      2.84 o 
  -9   9   1      124.02      117.21      4.34 o 
  -8   9   1      200.95      215.12      3.97 o 
  -7   9   1        0.11        0.60      0.78 o 
  -6   9   1        1.64        2.61      0.86 o 
  -5   9   1        2.58        5.36      0.83 o 
  -4   9   1      142.43      168.15      2.57 o 
  -3   9   1      459.99      451.66      5.21 o 
  -2   9   1       65.38       68.49      1.55 o 
  -1   9   1       24.04       24.01      0.89 o 
   0   9   1      157.41      185.66      2.84 o 
   1   9   1       57.33       58.58      1.66 o 
   2   9   1      193.61      180.56      2.99 o 
   3   9   1        0.65        2.42      1.09 o 
   4   9   1       42.04       47.46      1.92 o 
   5   9   1      301.66      264.01      4.98 o 
   6   9   1      304.37      295.15      5.56 o 
   7   9   1      267.63      278.64      9.83 o 
   8   9   1      134.15      154.23      9.98 o 
   9   9   1       33.42       38.48      4.00 o 
 -13  10   1       12.34       12.95      3.02 o 
 -12  10   1        0.02        0.37      2.09 o 
 -11  10   1       11.23        5.72      2.78 o 
 -10  10   1       81.23       92.72      2.93 o 
  -9  10   1        7.57        4.20      1.70 o 
  -8  10   1       15.19       14.57      1.44 o 
  -7  10   1      239.79      236.35      3.64 o 
  -6  10   1       32.24       30.40      1.34 o 
  -5  10   1       11.16        8.97      0.93 o 
  -4  10   1      640.89      628.25      8.54 o 
  -3  10   1      592.18      580.80      6.51 o 
  -2  10   1      261.38      250.37      4.21 o 
  -1  10   1       38.63       45.45      1.44 o 
   0  10   1       49.66       54.43      1.74 o 
   1  10   1       17.12       12.56      1.13 o 
   2  10   1        0.08       -0.11      1.07 o 
   3  10   1       21.28       16.39      1.45 o 
   4  10   1      373.48      370.64      6.19 o 
   5  10   1      152.42      165.25      4.05 o 
   6  10   1       58.13       56.33      3.41 o 
   7  10   1      149.50      159.72      6.98 o 
   8  10   1       23.14       27.07      3.59 o 
 -13  11   1       10.80       12.06      3.06 o 
 -12  11   1       92.20       90.37      4.71 o 
 -11  11   1       93.48       82.72      4.30 o 
 -10  11   1       67.50       57.22      2.24 o 
  -9  11   1       52.90       55.25      2.38 o 
  -8  11   1      286.22      287.45      5.07 o 
  -7  11   1       78.84       67.58      1.97 o 
  -6  11   1      281.20      243.09      3.80 o 
  -5  11   1      600.22      549.93      7.08 o 
  -4  11   1      490.32      437.44      5.00 o 
  -3  11   1       55.46       56.25      1.73 o 
  -2  11   1      482.67      456.47      5.97 o 
  -1  11   1      194.10      187.06      3.28 o 
   0  11   1      338.31      309.68      4.27 o 
   1  11   1      108.92      105.10      2.55 o 
   2  11   1       37.07       26.74      2.51 o 
   3  11   1      219.02      230.12      5.84 o 
   4  11   1       39.91       42.60      2.22 o 
   5  11   1        4.28        5.21      1.93 o 
   6  11   1       75.34       79.19      5.17 o 
   7  11   1       69.29       83.55      5.20 o 
   8  11   1       27.34       36.96      4.15 o 
 -13  12   1       81.03       87.34      9.83 o 
 -12  12   1       78.80       79.09      6.79 o 
 -11  12   1       79.00       75.20      2.69 o 
 -10  12   1       18.26       16.34      1.95 o 
  -9  12   1       13.75       10.52      1.89 o 
  -8  12   1       85.82       96.66      2.85 o 
  -7  12   1      377.19      348.76      5.11 o 
  -6  12   1      364.33      330.14      4.90 o 
  -5  12   1       23.90       20.39      1.40 o 
  -4  12   1      934.75      898.37      9.93 o 
  -3  12   1      115.19      111.08      2.45 o 
  -2  12   1       74.10       63.71      2.02 o 
  -1  12   1       56.76       50.31      1.81 o 
   0  12   1       75.07       62.71      1.91 o 
   1  12   1        0.74        0.02      1.11 o 
   2  12   1        0.03        0.53      1.32 o 
   3  12   1       39.48       41.35      2.33 o 
   4  12   1        1.41       -0.53      1.65 o 
   5  12   1        0.35        0.29      1.97 o 
   6  12   1       10.26       13.81      3.20 o 
   7  12   1        0.02        0.02      2.79 o 
 -13  13   1       22.92       20.48      3.49 o 
 -12  13   1        8.85       12.97      3.02 o 
 -11  13   1        0.29        1.67      1.52 o 
 -10  13   1        0.55        1.30      1.76 o 
  -9  13   1       10.44        6.31      1.62 o 
  -8  13   1        1.40        1.46      1.06 o 
  -7  13   1      312.63      301.05      4.72 o 
  -6  13   1       67.60       66.39      2.15 o 
  -5  13   1      117.53      112.03      3.17 o 
  -4  13   1       43.12       44.13      2.04 o 
  -3  13   1       33.98       34.66      1.66 o 
  -2  13   1       78.86       75.37      2.25 o 
  -1  13   1       20.52       22.58      1.53 o 
   0  13   1        9.28        5.52      1.23 o 
   1  13   1      109.56      106.73      2.81 o 
   2  13   1        2.33        1.91      1.48 o 
   3  13   1       39.63       41.14      2.35 o 
   4  13   1       15.67       14.24      2.20 o 
   5  13   1       34.28       29.67      2.63 o 
   6  13   1       20.06       16.63      3.59 o 
 -12  14   1      136.03      126.99      4.53 o 
 -11  14   1        0.00       -0.98      1.56 o 
 -10  14   1        7.26        8.43      2.33 o 
  -9  14   1        0.00       -0.31      1.59 o 
  -8  14   1      128.40      117.25      2.74 o 
  -7  14   1      212.69      205.08      4.13 o 
  -6  14   1        0.38       -0.80      1.30 o 
  -5  14   1        1.07        0.13      1.33 o 
  -4  14   1       21.21       23.47      1.86 o 
  -3  14   1       53.28       52.90      2.67 o 
  -2  14   1       82.11       85.99      2.52 o 
  -1  14   1        0.29       -0.33      1.24 o 
   0  14   1       22.78       25.56      2.02 o 
   1  14   1        7.22        6.34      1.54 o 
   2  14   1        3.24        1.92      1.38 o 
   3  14   1      241.73      256.30      4.89 o 
   4  14   1      100.40      118.16      4.34 o 
   5  14   1       15.37       11.84      2.75 o 
 -12  15   1        8.09        6.23      2.40 o 
 -11  15   1       32.97       33.39      2.29 o 
 -10  15   1      197.35      204.11      6.37 o 
  -9  15   1      138.99      143.37      4.29 o 
  -8  15   1      494.47      473.27      7.34 o 
  -7  15   1       17.52       15.48      1.76 o 
  -6  15   1       63.39       61.61      2.84 o 
  -5  15   1        1.66       -0.35      1.47 o 
  -4  15   1      302.61      288.60      5.39 o 
  -3  15   1       60.41       60.37      2.81 o 
  -2  15   1        2.15        2.75      1.37 o 
  -1  15   1       52.70       61.68      2.36 o 
   0  15   1       11.78       15.60      1.85 o 
   1  15   1        6.55        2.61      1.81 o 
   2  15   1       37.48       41.73      2.31 o 
   3  15   1        2.16        3.45      1.77 o 
   4  15   1        0.38       -1.55      1.77 o 
   5  15   1        0.11        0.43      2.12 o 
 -11  16   1       59.52       56.24      2.89 o 
 -10  16   1        8.97       14.23      2.38 o 
  -9  16   1       16.57       17.33      2.49 o 
  -8  16   1       10.41       11.57      1.72 o 
  -7  16   1       38.11       38.02      2.61 o 
  -6  16   1       16.83       20.14      1.97 o 
  -5  16   1      102.32      102.52      3.27 o 
  -4  16   1        1.06        2.86      1.57 o 
  -3  16   1       94.79       93.08      3.74 o 
  -2  16   1      127.45      121.93      3.57 o 
  -1  16   1      107.50       95.00      3.23 o 
   0  16   1       76.48       80.16      3.02 o 
   1  16   1       34.95       42.21      3.77 o 
   2  16   1      139.72      143.29      4.14 o 
   3  16   1       21.48       22.14      2.42 o 
 -11  17   1        7.69        9.35      2.71 o 
 -10  17   1       57.21       55.15      3.25 o 
  -9  17   1       33.45       30.52      2.82 o 
  -8  17   1       16.05       17.74      2.72 o 
  -7  17   1        0.18        1.14      1.77 o 
  -6  17   1        0.97        0.77      1.63 o 
  -5  17   1        0.01        3.52      1.78 o 
  -4  17   1      211.56      204.22      4.70 o 
  -3  17   1        2.03        2.60      1.82 o 
  -2  17   1       12.96       10.42      3.33 o 
  -1  17   1      118.80      114.30      4.03 o 
   0  17   1        1.01        2.32      2.07 o 
   1  17   1        6.82        4.37      1.90 o 
   2  17   1       24.23       31.18      2.57 o 
 -10  18   1       52.42       56.39      3.98 o 
  -9  18   1       21.79       28.27      2.83 o 
  -8  18   1       44.57       45.29      3.13 o 
  -7  18   1       39.35       35.44      2.94 o 
  -6  18   1        1.24       -0.66      1.74 o 
  -5  18   1      107.03      112.87      3.81 o 
  -4  18   1       65.15       64.21      2.99 o 
  -3  18   1       26.56       22.83      3.42 o 
  -2  18   1       83.72       81.25      4.11 o 
  -1  18   1      223.41      232.62      5.92 o 
   0  18   1        1.04       -1.97      1.97 o 
   1  18   1       46.29       53.66      2.97 o 
  -9  19   1       44.56       51.10      3.70 o 
  -8  19   1        3.17        2.24      2.28 o 
  -7  19   1        0.26        2.19      1.91 o 
  -6  19   1        2.14        1.77      1.82 o 
  -5  19   1       18.60       18.81      2.29 o 
  -4  19   1        0.53       -0.20      2.03 o 
  -3  19   1       39.36       44.25      3.40 o 
  -2  19   1        1.14        3.98      2.38 o 
  -1  19   1        9.13        8.47      2.74 o 
  -6  20   1       56.16       56.47      3.03 o 
  -5  20   1       33.59       32.08      2.95 o 
  -4  20   1       53.95       53.99      3.39 o 
   1 -20   2       19.41       19.23      3.49 o 
   2 -20   2       12.48       18.65      4.93 o 
   3 -20   2        2.46        2.31      3.12 o 
   4 -20   2        8.57       12.44      2.44 o 
   5 -20   2       39.89       43.04      3.13 o 
   6 -20   2       18.13       18.68      2.36 o 
   7 -20   2       14.90       12.25      2.16 o 
   8 -20   2       40.11       37.55      2.70 o 
  -1 -19   2        4.26        6.37      2.31 o 
   0 -19   2        7.45        9.94      2.11 o 
   1 -19   2        4.69        4.53      1.89 o 
   2 -19   2        0.49        0.65      2.05 o 
   3 -19   2        2.56        4.27      2.38 o 
   4 -19   2        7.72        7.77      2.30 o 
   5 -19   2        3.60        4.53      1.95 o 
   6 -19   2        2.74        2.42      2.02 o 
   7 -19   2       21.18       18.86      2.17 o 
   8 -19   2       66.57       64.15      3.17 o 
   9 -19   2       21.20       22.09      2.83 o 
  -2 -18   2        1.94        1.96      2.14 o 
  -1 -18   2        2.55       -1.24      1.84 o 
   0 -18   2        1.14       -1.80      1.80 o 
   1 -18   2       23.12       25.34      2.31 o 
   2 -18   2       42.50       44.25      2.59 o 
   3 -18   2       57.60       62.50      3.61 o 
   4 -18   2        0.00       -1.68      1.68 o 
   5 -18   2       81.48       80.46      3.13 o 
   6 -18   2       22.73       23.34      2.52 o 
   7 -18   2        3.48        1.41      2.35 o 
   8 -18   2        0.60        2.61      1.84 o 
   9 -18   2       69.83       71.32      3.59 o 
  10 -18   2        0.38       -0.25      1.88 o 
  -4 -17   2        0.24        0.50      2.61 o 
  -3 -17   2        8.31        9.50      2.39 o 
  -2 -17   2      206.77      214.25      5.75 o 
  -1 -17   2       60.45       62.65      3.00 o 
   0 -17   2        9.59        8.35      1.92 o 
   1 -17   2        0.01        1.38      1.72 o 
   2 -17   2        2.95        4.30      1.69 o 
   3 -17   2       33.56       34.71      2.28 o 
   4 -17   2      150.08      150.60      3.98 o 
   5 -17   2      102.54      104.69      3.39 o 
   6 -17   2       81.23       84.94      3.82 o 
   7 -17   2       17.98       17.73      2.03 o 
   8 -17   2       64.97       68.28      2.88 o 
   9 -17   2       15.45       15.62      2.30 o 
  10 -17   2        2.36        4.63      1.98 o 
  11 -17   2       45.00       54.47      3.45 o 
  -5 -16   2        1.33        0.00      2.93 o 
  -4 -16   2       87.28       99.45      5.91 o 
  -3 -16   2       67.62       65.52      3.39 o 
  -2 -16   2       40.94       42.44      2.55 o 
  -1 -16   2       45.25       43.96      2.39 o 
   0 -16   2       10.46       15.72      1.89 o 
   1 -16   2       35.02       35.58      2.26 o 
   2 -16   2        1.15        1.83      1.38 o 
   3 -16   2      113.26      114.02      3.02 o 
   4 -16   2       14.36       16.87      1.84 o 
   5 -16   2        1.06       -0.52      1.52 o 
   6 -16   2       63.89       61.08      2.65 o 
   7 -16   2       68.68       65.53      2.71 o 
   8 -16   2       95.59       92.68      2.95 o 
   9 -16   2       31.56       31.22      2.06 o 
  10 -16   2        0.28       -1.59      1.59 o 
  11 -16   2        0.01        0.26      2.04 o 
  12 -16   2       17.89       17.33      2.45 o 
  -5 -15   2        3.07       -4.23      4.53 o 
  -4 -15   2        2.84        0.84      1.85 o 
  -3 -15   2      145.08      140.03      4.43 o 
  -2 -15   2       19.12       16.92      2.82 o 
  -1 -15   2        4.54        2.35      1.57 o 
   0 -15   2       46.75       46.96      2.29 o 
   1 -15   2       27.71       28.70      2.49 o 
   2 -15   2       66.21       71.60      2.37 o 
   3 -15   2        1.35        0.44      1.28 o 
   4 -15   2        1.40        0.22      1.15 o 
   5 -15   2       25.41       28.28      2.23 o 
   6 -15   2       62.22       67.55      2.42 o 
   7 -15   2       61.10       60.72      2.38 o 
   8 -15   2       37.14       33.76      2.08 o 
   9 -15   2      103.61       98.92      2.72 o 
  10 -15   2       62.11       74.75      3.21 o 
  11 -15   2        8.15        9.12      2.48 o 
  12 -15   2        2.54        3.33      2.50 o 
  -6 -14   2        7.95        7.55      3.20 o 
  -5 -14   2        3.09        2.92      2.02 o 
  -4 -14   2        0.78       -0.40      1.85 o 
  -3 -14   2        0.01       -1.35      1.35 o 
  -2 -14   2       30.04       33.95      2.16 o 
  -1 -14   2       14.27       14.03      1.74 o 
   0 -14   2       24.35       23.95      1.91 o 
   1 -14   2      556.32      534.26      8.15 o 
   2 -14   2      205.66      192.24      3.63 o 
   3 -14   2      105.09      104.09      2.63 o 
   4 -14   2        1.70        1.79      1.15 o 
   5 -14   2       39.19       36.90      1.82 o 
   6 -14   2       93.33       90.61      2.64 o 
   7 -14   2       83.10       79.68      2.52 o 
   8 -14   2        0.18       -1.33      1.33 o 
   9 -14   2       57.60       56.76      2.12 o 
  10 -14   2       76.87       69.21      3.10 o 
  11 -14   2        1.93       -0.06      1.71 o 
  12 -14   2      136.43      156.99      5.99 o 
  -7 -13   2       11.97        9.24      3.33 o 
  -6 -13   2        2.83       -0.75      2.67 o 
  -5 -13   2       73.35       68.95      3.65 o 
  -4 -13   2      186.76      194.76      4.45 o 
  -3 -13   2        4.42        7.35      1.52 o 
  -2 -13   2      157.85      158.45      3.71 o 
  -1 -13   2       21.23       19.01      1.75 o 
   0 -13   2      131.09      127.37      2.98 o 
   1 -13   2       11.60       13.02      1.72 o 
   2 -13   2      454.60      457.40      6.23 o 
   3 -13   2      728.18      704.78      8.72 o 
   4 -13   2        8.86        9.40      1.17 o 
   5 -13   2       55.24       51.48      1.94 o 
   6 -13   2        2.24        1.21      1.23 o 
   7 -13   2      473.22      446.05      6.45 o 
   8 -13   2      418.64      407.46      6.12 o 
   9 -13   2        4.15        1.69      1.24 o 
  10 -13   2      129.91      124.66      3.76 o 
  11 -13   2      118.85      127.99      4.05 o 
  12 -13   2      186.48      202.61      5.80 o 
  13 -13   2        1.92       -2.03      2.24 o 
  -8 -12   2        0.31       -1.06      2.79 o 
  -7 -12   2        0.00       -1.39      2.52 o 
  -6 -12   2       65.27       69.45      4.53 o 
  -5 -12   2       64.83       65.77      3.11 o 
  -4 -12   2       87.68       78.78      2.86 o 
  -3 -12   2       29.45       31.97      1.88 o 
  -2 -12   2       96.04       82.04      2.30 o 
  -1 -12   2        2.54        1.68      1.03 o 
   0 -12   2      475.82      488.01      6.87 o 
   1 -12   2       23.94       24.88      1.42 o 
   2 -12   2      480.80      487.41      6.38 o 
   3 -12   2       17.93       15.36      1.22 o 
   4 -12   2        7.01        7.86      1.05 o 
   5 -12   2        0.31       -0.07      0.94 o 
   6 -12   2       24.25       23.91      1.74 o 
   7 -12   2       11.21        9.80      1.40 o 
   8 -12   2       18.39       21.91      1.56 o 
   9 -12   2      122.18      112.47      2.84 o 
  10 -12   2       77.90       79.02      2.77 o 
  11 -12   2       36.84       34.42      2.90 o 
  12 -12   2       64.29       65.77      3.71 o 
  13 -12   2        0.68        2.93      2.34 o 
  -8 -11   2       17.39       18.34      2.76 o 
  -7 -11   2        2.28        0.02      2.16 o 
  -6 -11   2        0.39       -0.39      2.10 o 
  -5 -11   2        0.04       -0.83      1.58 o 
  -4 -11   2       16.46       17.80      2.07 o 
  -3 -11   2      128.79      121.26      2.80 o 
  -2 -11   2       29.49       30.25      1.46 o 
  -1 -11   2      135.76      126.16      2.31 o 
   0 -11   2       59.41       69.21      1.84 o 
   1 -11   2      874.81      893.24      9.71 o 
   2 -11   2       48.31       60.81      1.86 o 
   3 -11   2      220.77      228.88      3.56 o 
   4 -11   2      111.66      104.15      2.15 o 
   5 -11   2      281.94      247.74      4.84 o 
   6 -11   2      112.22      105.69      2.51 o 
   7 -11   2      222.66      202.13      3.63 o 
   8 -11   2       14.12       13.62      1.31 o 
   9 -11   2      416.67      404.50      5.94 o 
  10 -11   2       25.76       26.43      2.16 o 
  11 -11   2        6.00        4.41      2.15 o 
  12 -11   2       58.27       61.73      3.52 o 
  13 -11   2        0.91       -0.18      2.53 o 
  -9 -10   2       29.72       31.06      2.99 o 
  -8 -10   2       74.53       79.82      6.19 o 
  -7 -10   2        1.02       -1.35      2.10 o 
  -6 -10   2       32.45       29.98      2.68 o 
  -5 -10   2       96.20       91.73      2.91 o 
  -4 -10   2       89.96       86.72      2.77 o 
  -3 -10   2      524.12      486.20      6.50 o 
  -2 -10   2     1420.72     1277.66     14.46 o 
  -1 -10   2      108.23      103.27      1.98 o 
   0 -10   2     1064.39     1087.97     13.41 o 
   1 -10   2       33.55       38.42      1.32 o 
   2 -10   2      389.99      388.10      4.72 o 
   3 -10   2      628.73      582.73      7.79 o 
   4 -10   2      273.59      256.46      3.53 o 
   5 -10   2      287.16      290.24      5.14 o 
   6 -10   2      175.64      160.87      2.79 o 
   7 -10   2      152.03      140.92      3.60 o 
   8 -10   2        2.08        2.53      1.05 o 
   9 -10   2      594.95      566.61      7.04 o 
  10 -10   2        5.49        7.66      2.01 o 
  11 -10   2      200.70      203.92      5.51 o 
  12 -10   2      522.19      539.36     10.37 o 
  13 -10   2       56.46       61.19      3.95 o 
 -10  -9   2        4.10        1.27      3.59 o 
  -9  -9   2        0.96       -1.52      2.20 o 
  -8  -9   2        1.57        1.71      2.10 o 
  -7  -9   2       66.80       74.02      3.60 o 
  -6  -9   2       23.64       26.42      2.38 o 
  -5  -9   2        4.42        6.71      1.39 o 
  -4  -9   2      165.85      145.60      2.89 o 
  -3  -9   2       26.39       25.41      1.42 o 
  -2  -9   2       26.48       18.90      1.16 o 
  -1  -9   2        6.29        6.65      0.86 o 
   0  -9   2     1126.08     1212.11     12.53 o 
   1  -9   2       17.00       19.47      1.02 o 
   2  -9   2      295.89      295.24      3.74 o 
   3  -9   2        1.41        3.46      0.76 o 
   4  -9   2      215.92      234.19      3.23 o 
   5  -9   2      154.48      156.14      2.50 o 
   6  -9   2      268.07      289.11      4.30 o 
   7  -9   2        4.54        1.14      1.10 o 
   8  -9   2      120.00      105.45      2.55 o 
   9  -9   2      206.47      180.07      4.67 o 
  10  -9   2       30.81       31.12      2.94 o 
  11  -9   2      156.55      143.22      4.52 o 
  12  -9   2       80.25       85.38      4.28 o 
  13  -9   2        9.88        9.37      2.74 o 
 -10  -8   2       93.76       96.54      4.20 o 
  -9  -8   2        1.05       -1.58      2.05 o 
  -8  -8   2        8.77        5.68      2.08 o 
  -7  -8   2       25.22       22.91      2.82 o 
  -6  -8   2       10.94       12.86      1.94 o 
  -5  -8   2       14.28       15.15      1.41 o 
  -4  -8   2       36.89       43.47      1.61 o 
  -3  -8   2      376.11      353.75      4.81 o 
  -2  -8   2       20.89       18.68      1.05 o 
  -1  -8   2       11.78        5.95      0.77 o 
   0  -8   2      226.93      240.77      3.17 o 
   1  -8   2      567.09      582.59      6.37 o 
   2  -8   2      551.61      582.95      6.33 o 
   3  -8   2     1179.17     1229.12     11.85 o 
   4  -8   2       78.81       80.83      1.65 o 
   5  -8   2      126.09      127.87      2.16 o 
   6  -8   2        0.63       -0.02      0.74 o 
   7  -8   2      177.62      172.05      3.63 o 
   8  -8   2      278.39      269.02      6.13 o 
   9  -8   2      187.84      176.72      3.69 o 
  10  -8   2        0.20       -1.12      1.12 o 
  11  -8   2       23.57       24.91      2.83 o 
  12  -8   2      137.47      150.44      7.44 o 
  13  -8   2        5.21        8.20      2.78 o 
 -11  -7   2        1.52        3.97      3.33 o 
 -10  -7   2      102.15      114.02      4.33 o 
  -9  -7   2       43.74       45.47      2.94 o 
  -8  -7   2        0.07       -1.11      1.68 o 
  -7  -7   2       23.32       26.25      3.05 o 
  -6  -7   2       21.02       20.41      1.74 o 
  -5  -7   2      101.18       97.66      2.72 o 
  -4  -7   2        0.09       -0.65      1.00 o 
  -3  -7   2        1.70        0.39      0.75 o 
  -2  -7   2      158.67      166.98      2.46 o 
  -1  -7   2      101.21      103.04      1.80 o 
   0  -7   2     4760.66     5092.05     53.21 o 
   1  -7   2      160.68      134.52      2.01 o 
   2  -7   2      174.11      166.84      2.28 o 
   3  -7   2        0.41        2.22      0.64 o 
   4  -7   2       17.62       22.29      0.97 o 
   5  -7   2       58.72       78.60      1.63 o 
   6  -7   2       83.18       92.01      1.65 o 
   7  -7   2        7.12        5.45      0.97 o 
   8  -7   2       10.74       11.18      1.36 o 
   9  -7   2       61.23       58.30      2.14 o 
  10  -7   2       66.23       64.54      2.40 o 
  11  -7   2       14.14       10.64      2.43 o 
  12  -7   2        1.43        3.71      2.47 o 
  13  -7   2        0.90        0.47      2.56 o 
 -11  -6   2       36.77       41.28      6.04 o 
 -10  -6   2        7.55        3.71      2.29 o 
  -9  -6   2        0.46        0.48      1.78 o 
  -8  -6   2       37.68       37.65      2.28 o 
  -7  -6   2      694.81      637.97     12.61 o 
  -6  -6   2        0.10        3.65      1.33 o 
  -5  -6   2       71.65       78.62      1.81 o 
  -4  -6   2      131.93      135.63      2.43 o 
  -3  -6   2        6.61        9.52      0.97 o 
  -2  -6   2      123.04      144.03      2.14 o 
  -1  -6   2      116.01      121.73      1.87 o 
   0  -6   2     5396.61     5984.29     57.63 o 
   1  -6   2       78.88       83.68      1.48 o 
   2  -6   2       63.60       58.06      1.20 o 
   3  -6   2        0.00        0.51      0.59 o 
   4  -6   2       99.84       96.37      1.66 o 
   5  -6   2      144.22      165.26      2.23 o 
   6  -6   2        0.91       -0.10      0.72 o 
   7  -6   2       34.01       32.00      1.55 o 
   8  -6   2      594.38      527.03      7.70 o 
   9  -6   2      607.21      567.20      8.36 o 
  10  -6   2      191.96      186.25      4.15 o 
  11  -6   2       27.12       27.58      2.83 o 
  12  -6   2       36.09       35.93      3.54 o 
  13  -6   2        9.48        9.72      2.73 o 
 -11  -5   2       41.52       41.69      3.58 o 
 -10  -5   2      539.64      566.22      9.76 o 
  -9  -5   2        9.01        9.05      1.79 o 
  -8  -5   2       20.02       26.56      2.78 o 
  -7  -5   2       23.55       19.72      1.75 o 
  -6  -5   2      132.92      123.61      2.52 o 
  -5  -5   2       52.92       46.16      1.41 o 
  -4  -5   2        7.98       11.54      0.85 o 
  -3  -5   2      464.48      476.59      5.66 o 
  -2  -5   2       16.57       18.86      0.81 o 
  -1  -5   2      336.56      347.53      3.88 o 
   0  -5   2      965.99     1076.21     11.64 o 
   1  -5   2       49.93       46.57      1.03 o 
   2  -5   2      427.59      526.25      5.56 o 
   3  -5   2      981.54     1099.22     11.15 o 
   4  -5   2      498.89      591.40      5.93 o 
   5  -5   2       98.97      109.16      1.74 o 
   6  -5   2       38.22       37.95      1.22 o 
   7  -5   2      147.30      126.47      2.51 o 
   8  -5   2       90.37       76.55      2.33 o 
   9  -5   2        4.63        2.26      1.26 o 
  10  -5   2      223.68      246.05      4.96 o 
  11  -5   2       10.51       12.46      2.47 o 
  12  -5   2       48.84       43.41      3.40 o 
  13  -5   2        2.61        3.07      2.50 o 
 -12  -4   2        3.47        4.62      2.69 o 
 -11  -4   2       28.36       28.76      3.10 o 
 -10  -4   2       10.26       11.67      1.79 o 
  -9  -4   2       28.34       28.30      1.99 o 
  -8  -4   2       39.07       38.43      2.09 o 
  -7  -4   2        1.12       -0.48      1.19 o 
  -6  -4   2      197.54      200.46      3.25 o 
  -5  -4   2       20.67       27.98      1.07 o 
  -4  -4   2      141.33      135.48      2.04 o 
  -3  -4   2       30.66       32.52      0.97 o 
  -2  -4   2     2116.27     2349.22     22.88 o 
  -1  -4   2     2230.20     2391.89     23.25 o 
   0  -4   2    14070.21    15142.08    146.12 o 
   1  -4   2      954.93      959.64      9.56 o 
   2  -4   2      415.39      473.56      4.74 o 
   3  -4   2      504.57      603.06      5.95 o 
   4  -4   2       15.74       11.44      0.76 o 
   5  -4   2       98.78      126.42      1.91 o 
   6  -4   2       82.24       75.65      1.97 o 
   7  -4   2        0.03       -0.90      0.92 o 
   8  -4   2      155.66      157.22      3.57 o 
   9  -4   2       34.75       38.42      2.01 o 
  10  -4   2      137.23      133.72      5.23 o 
  11  -4   2        0.41       -1.23      2.12 o 
  12  -4   2        0.01       -2.43      2.43 o 
  13  -4   2        0.10        1.39      2.38 o 
 -12  -3   2       31.48       35.93      3.40 o 
 -11  -3   2       53.60       52.50      3.62 o 
 -10  -3   2        7.53        9.43      1.63 o 
  -9  -3   2       27.35       24.60      1.80 o 
  -8  -3   2      325.13      323.85      5.88 o 
  -7  -3   2      631.83      571.05      8.88 o 
  -6  -3   2      638.24      676.48      8.05 o 
  -5  -3   2      417.31      433.45      4.89 o 
  -4  -3   2     1239.30     1439.85     14.39 o 
  -3  -3   2       91.09      138.29      1.92 o 
  -2  -3   2      822.45      840.55      8.47 o 
  -1  -3   2      988.01     1019.07     10.05 o 
   0  -3   2    22755.53    24041.99    249.55 o 
   1  -3   2     8972.81     9384.75     90.75 o 
   2  -3   2      741.05      754.56      6.79 o 
   3  -3   2      391.92      427.92      4.63 o 
   4  -3   2     1477.01     1587.22     17.34 o 
   5  -3   2       45.87       41.90      1.23 o 
   6  -3   2      692.34      623.87      7.46 o 
   7  -3   2      191.99      206.33      4.14 o 
   8  -3   2       53.82       58.89      3.16 o 
   9  -3   2        0.41        0.92      1.39 o 
  10  -3   2        0.56       -1.42      1.49 o 
  11  -3   2        0.40        1.25      2.20 o 
  12  -3   2        1.86        0.25      2.43 o 
  13  -3   2       15.01       20.96      5.11 o 
 -12  -2   2      164.22      177.70      6.00 o 
 -11  -2   2       21.25       20.58      2.69 o 
 -10  -2   2      127.13      128.73      4.55 o 
  -9  -2   2       54.48       60.32      2.32 o 
  -8  -2   2        8.44       11.27      1.84 o 
  -7  -2   2       55.72       46.83      1.85 o 
  -6  -2   2      927.11      909.11     10.40 o 
  -5  -2   2     1570.73     1775.69     16.66 o 
  -4  -2   2      260.11      263.89      3.08 o 
  -3  -2   2      365.04      404.20      4.06 o 
  -2  -2   2      398.41      397.58      3.96 o 
  -1  -2   2     2412.57     2510.61     25.97 o 
   0  -2   2       54.39       48.76      0.80 o 
   1  -2   2      265.57      285.49      2.88 o 
   2  -2   2      110.01      110.18      1.38 o 
   3  -2   2      737.04      787.56      8.81 o 
   4  -2   2      176.71      207.04      2.73 o 
   5  -2   2      301.52      294.90      3.93 o 
   6  -2   2       56.14       47.32      1.34 o 
   7  -2   2      734.13      681.53     11.39 o 
   8  -2   2      263.84      252.56      4.92 o 
   9  -2   2       32.72       31.94      2.08 o 
  10  -2   2       78.45       80.42      2.89 o 
  11  -2   2       11.81       12.92      1.82 o 
  12  -2   2        7.94       11.65      2.76 o 
  13  -2   2        2.35        4.03      2.57 o 
 -13  -1   2       33.35       36.29      3.40 o 
 -12  -1   2       15.13       19.28      2.83 o 
 -11  -1   2        1.27       -0.52      2.02 o 
 -10  -1   2       77.05       72.36      4.11 o 
  -9  -1   2       33.91       36.84      2.61 o 
  -8  -1   2       46.55       51.89      1.85 o 
  -7  -1   2        5.64        5.48      1.04 o 
  -6  -1   2      484.56      462.61      6.67 o 
  -5  -1   2      562.41      591.66      8.23 o 
  -4  -1   2     1085.68     1118.33     11.28 o 
  -3  -1   2      339.85      332.16      3.57 o 
  -2  -1   2      451.69      514.93      5.26 o 
  -1  -1   2     1846.64     1933.89     18.94 o 
   0  -1   2      423.65      456.66      5.05 o 
   1  -1   2      855.91      879.69      9.58 o 
   2  -1   2     4851.83     5150.08     54.06 o 
   3  -1   2      232.81      221.19      2.90 o 
   4  -1   2     1494.25     1622.54     18.00 o 
   5  -1   2        4.37        1.91      0.67 o 
   6  -1   2       14.34       15.68      1.46 o 
   7  -1   2      326.03      335.26      5.74 o 
   8  -1   2        2.48        5.33      1.39 o 
   9  -1   2       17.46       16.47      1.83 o 
  10  -1   2       77.28       72.12      2.87 o 
  11  -1   2       22.17       25.85      2.11 o 
  12  -1   2        1.63        1.32      2.57 o 
 -13   0   2        0.18        0.94      2.28 o 
 -12   0   2        0.06       -2.16      2.16 o 
 -11   0   2       25.82       26.39      2.69 o 
 -10   0   2       45.34       44.65      2.83 o 
  -9   0   2       12.40       12.06      1.90 o 
  -8   0   2      196.08      180.06      5.58 o 
  -7   0   2      192.83      186.24      3.80 o 
  -6   0   2       11.68       16.12      0.98 o 
  -5   0   2     1034.47     1065.94     10.82 o 
  -4   0   2     1413.87     1580.35     15.72 o 
  -3   0   2      196.79      186.61      6.41 o 
  -2   0   2     2403.75     2355.55     50.56 o 
  -1   0   2     3995.62     4045.43     41.41 o 
   0   0   2    12083.64    12469.65    131.64 o 
   1   0   2     6758.93     7069.68     74.71 o 
   2   0   2      514.46      514.70      5.82 o 
   3   0   2       21.02       26.57      0.87 o 
   4   0   2       29.45       40.51      1.13 o 
   5   0   2       61.49       53.81      1.38 o 
   6   0   2      575.40      507.80      5.84 o 
   7   0   2        4.03        2.41      1.15 o 
   8   0   2       30.16       25.48      1.83 o 
   9   0   2       19.33       18.16      1.85 o 
  10   0   2        0.06       -0.10      1.65 o 
  11   0   2       36.87       38.08      3.32 o 
  12   0   2       35.85       33.51      3.58 o 
 -13   1   2        0.00       -2.19      2.19 o 
 -12   1   2       19.83       15.28      2.53 o 
 -11   1   2        0.95       -1.90      1.90 o 
 -10   1   2        2.09       -0.73      1.67 o 
  -9   1   2      137.40      135.73      7.09 o 
  -8   1   2      432.22      402.97     11.38 o 
  -7   1   2     1708.39     1725.98     30.93 o 
  -6   1   2        0.56        0.84      0.67 o 
  -5   1   2      781.35      846.52     10.72 o 
  -4   1   2      528.19      587.53      9.99 o 
  -3   1   2     1109.71     1163.16     22.34 o 
  -2   1   2     1891.06     2074.19     41.34 o 
  -1   1   2       11.20       11.83      0.36 o 
   0   1   2      862.57      950.97     10.27 o 
   1   1   2      473.08      526.19      5.90 o 
   2   1   2      781.84      821.13      8.47 o 
   3   1   2       74.39       72.11      1.63 o 
   4   1   2     1495.33     1582.79     14.92 o 
   5   1   2      127.54      119.22      2.06 o 
   6   1   2      107.40       95.57      1.97 o 
   7   1   2     1270.03     1134.37     13.26 o 
   8   1   2      468.33      413.09      7.43 o 
   9   1   2       10.40        9.64      1.83 o 
  10   1   2        7.94        7.62      1.91 o 
  11   1   2       12.57       11.25      2.15 o 
  12   1   2      107.02      117.00      5.25 o 
 -13   2   2       13.79       12.38      3.42 o 
 -12   2   2        0.02        0.74      2.05 o 
 -11   2   2       28.47       25.49      2.50 o 
 -10   2   2       32.92       34.46      3.41 o 
  -9   2   2      350.32      350.40      7.26 o 
  -8   2   2     1004.55     1016.13     20.99 o 
  -7   2   2     1194.67     1142.71     27.83 o 
  -6   2   2      204.36      155.97      2.97 o 
  -5   2   2       10.23       18.16      0.81 o 
  -4   2   2       84.31      102.65      2.51 o 
  -3   2   2      148.59      147.86      2.97 o 
  -2   2   2     3447.74     3816.35     59.67 o 
  -1   2   2     4723.25     4936.78     48.49 o 
   0   2   2      768.71      781.62      8.50 o 
   1   2   2      707.80      771.01      7.34 o 
   2   2   2      254.85      262.00      2.91 o 
   3   2   2      482.35      562.17      5.69 o 
   4   2   2       19.09       25.04      1.24 o 
   5   2   2       18.97       24.22      1.09 o 
   6   2   2     1207.49     1174.25     12.38 o 
   7   2   2      208.24      190.85      4.64 o 
   8   2   2        1.07        0.99      2.00 o 
   9   2   2       48.83       47.12      2.56 o 
  10   2   2        0.00       -0.80      1.77 o 
  11   2   2        5.20        5.91      2.04 o 
  12   2   2       32.16       34.82      6.23 o 
 -13   3   2        1.03       -2.72      2.72 o 
 -12   3   2        9.99       11.86      2.38 o 
 -11   3   2       33.51       28.86      2.53 o 
 -10   3   2        0.23       -1.67      1.67 o 
  -9   3   2       24.31       25.14      2.72 o 
  -8   3   2      291.91      258.31      8.77 o 
  -7   3   2      436.65      422.99      8.45 o 
  -6   3   2      136.18      159.16      3.73 o 
  -5   3   2      834.16      786.31     10.94 o 
  -4   3   2      442.03      531.93      7.55 o 
  -3   3   2      200.89      236.49      3.61 o 
  -2   3   2      748.59      780.74      6.97 o 
  -1   3   2      917.24     1012.22     10.05 o 
   0   3   2     3730.05     3948.88     38.04 o 
   1   3   2      407.60      418.64      4.26 o 
   2   3   2       87.80       95.70      1.53 o 
   3   3   2        8.65        6.49      0.68 o 
   4   3   2      152.84      175.37      2.57 o 
   5   3   2      267.83      255.70      3.53 o 
   6   3   2       10.11        7.42      1.02 o 
   7   3   2      206.19      181.96      3.77 o 
   8   3   2        6.35        3.10      1.80 o 
   9   3   2       81.84       83.08      3.59 o 
  10   3   2       45.51       49.41      2.86 o 
  11   3   2       44.39       44.35      3.32 o 
 -14   4   2       17.95       13.87      4.91 o 
 -13   4   2       31.24       27.63      6.98 o 
 -12   4   2       48.69       45.28      3.29 o 
 -11   4   2        4.04       -0.21      1.75 o 
 -10   4   2       26.71       24.85      2.19 o 
  -9   4   2        7.82        4.07      1.48 o 
  -8   4   2      861.99      762.08     11.59 o 
  -7   4   2     1103.20     1103.30     16.62 o 
  -6   4   2        8.40        7.07      0.73 o 
  -5   4   2      239.63      261.89      3.53 o 
  -4   4   2     1611.47     1786.25     19.42 o 
  -3   4   2      394.76      462.73      4.27 o 
  -2   4   2     3135.74     3462.84     29.62 o 
  -1   4   2      152.22      159.45      1.95 o 
   0   4   2       60.63       67.31      1.26 o 
   1   4   2      141.60      147.42      2.00 o 
   2   4   2      353.87      382.74      4.13 o 
   3   4   2       46.18       37.72      1.11 o 
   4   4   2      139.46      151.52      2.30 o 
   5   4   2      292.11      277.26      4.09 o 
   6   4   2      150.19      121.74      2.69 o 
   7   4   2      136.10      134.69      3.32 o 
   8   4   2        5.60        4.59      1.72 o 
   9   4   2        0.58       -1.75      1.75 o 
  10   4   2       18.19       21.49      4.26 o 
  11   4   2       43.53       40.94      4.67 o 
 -14   5   2        0.00        4.32      3.20 o 
 -13   5   2        1.69       -2.57      2.57 o 
 -12   5   2      137.08      134.91      6.06 o 
 -11   5   2      140.41      130.35      4.24 o 
 -10   5   2       83.71       87.76      3.66 o 
  -9   5   2      280.70      254.19      5.15 o 
  -8   5   2      493.22      485.10     12.65 o 
  -7   5   2      825.91      791.39     12.90 o 
  -6   5   2       25.74       34.81      1.09 o 
  -5   5   2       18.92       20.43      0.87 o 
  -4   5   2      398.77      426.01      4.03 o 
  -3   5   2        4.13        8.24      0.46 o 
  -2   5   2       53.56       80.72      1.89 o 
  -1   5   2       36.50       37.14      0.81 o 
   0   5   2      217.95      243.16      2.97 o 
   1   5   2      127.47      142.77      2.12 o 
   2   5   2       11.84       12.24      0.74 o 
   3   5   2      302.43      325.84      3.82 o 
   4   5   2       42.40       44.32      1.44 o 
   5   5   2       46.89       46.92      1.56 o 
   6   5   2      102.37       79.16      2.30 o 
   7   5   2       13.54        8.62      1.58 o 
   8   5   2        8.55        6.33      2.08 o 
   9   5   2       18.66       24.74      3.33 o 
  10   5   2       99.42      103.67      5.14 o 
  11   5   2       11.58       16.75      2.83 o 
 -14   6   2        0.52        1.36      3.14 o 
 -13   6   2       20.93       25.91      3.77 o 
 -12   6   2       94.01      101.24      5.37 o 
 -11   6   2       55.14       55.85      2.92 o 
 -10   6   2       25.77       17.85      1.82 o 
  -9   6   2       17.59       16.58      1.71 o 
  -8   6   2      470.01      444.45      7.17 o 
  -7   6   2      297.16      282.95      4.65 o 
  -6   6   2       26.73       26.90      1.76 o 
  -5   6   2       38.10       48.96      1.15 o 
  -4   6   2       60.81       67.27      1.08 o 
  -3   6   2      144.43      186.67      2.00 o 
  -2   6   2        0.06        3.70      0.77 o 
  -1   6   2      771.96      886.24      9.11 o 
   0   6   2        2.86        5.06      0.69 o 
   1   6   2      250.27      249.50      3.23 o 
   2   6   2     2033.01     2056.63     20.55 o 
   3   6   2     1894.32     1955.04     21.30 o 
   4   6   2       18.65       14.52      1.22 o 
   5   6   2        7.53        5.30      1.34 o 
   6   6   2       10.48        9.71      1.55 o 
   7   6   2      202.69      191.29      5.44 o 
   8   6   2        6.09        7.15      2.16 o 
   9   6   2       64.98       64.69      3.65 o 
  10   6   2       15.26       14.33      2.74 o 
 -14   7   2        2.28        0.88      3.07 o 
 -13   7   2       15.55       13.76      3.58 o 
 -12   7   2       19.70       20.34      3.48 o 
 -11   7   2       20.27       20.02      2.06 o 
 -10   7   2        9.32        3.64      1.58 o 
  -9   7   2        1.51        1.39      1.16 o 
  -8   7   2      675.00      612.58     11.49 o 
  -7   7   2       99.86       87.22      2.16 o 
  -6   7   2      981.93     1018.13     17.48 o 
  -5   7   2       37.36       43.95      0.95 o 
  -4   7   2      120.06      109.15      1.45 o 
  -3   7   2        8.68        8.88      0.65 o 
  -2   7   2     2035.55     2165.21     21.39 o 
  -1   7   2        1.89        3.74      0.75 o 
   0   7   2       75.01       95.61      1.81 o 
   1   7   2       15.71       18.07      1.03 o 
   2   7   2       22.00       17.92      1.20 o 
   3   7   2      129.07      129.48      2.44 o 
   4   7   2       46.30       45.37      1.69 o 
   5   7   2       93.72      101.89      2.58 o 
   6   7   2        5.13        4.95      1.78 o 
   7   7   2        0.39       -1.02      1.86 o 
   8   7   2      219.72      216.66     12.02 o 
   9   7   2      274.73      273.34      7.42 o 
  10   7   2      246.88      257.85      8.64 o 
 -14   8   2        2.75       -0.69      3.07 o 
 -13   8   2       36.10       42.53      4.33 o 
 -12   8   2       51.89       66.47      5.17 o 
 -11   8   2      176.76      177.06      6.18 o 
 -10   8   2       34.97       39.86      2.36 o 
  -9   8   2       24.41       21.86      2.18 o 
  -8   8   2        1.39        0.96      1.10 o 
  -7   8   2        1.21        0.89      1.02 o 
  -6   8   2       30.67       38.51      1.18 o 
  -5   8   2       22.17       22.54      0.83 o 
  -4   8   2       27.19       33.40      0.92 o 
  -3   8   2      338.47      327.35      3.89 o 
  -2   8   2     1006.74     1054.42     10.86 o 
  -1   8   2       24.64       30.65      1.11 o 
   0   8   2      800.81      794.01      8.58 o 
   1   8   2       19.34       20.04      1.11 o 
   2   8   2       24.71       14.73      1.13 o 
   3   8   2       26.93       14.13      1.74 o 
   4   8   2       59.18       57.18      1.99 o 
   5   8   2        1.42        1.51      1.29 o 
   6   8   2       95.14       95.54      3.93 o 
   7   8   2       18.28       19.38      2.60 o 
   8   8   2        0.54        2.04      2.30 o 
   9   8   2       47.40       60.54      4.51 o 
 -14   9   2       10.71       12.72      3.70 o 
 -13   9   2       55.35       53.59      4.61 o 
 -12   9   2      100.24      100.79      4.75 o 
 -11   9   2       20.99       21.17      2.67 o 
 -10   9   2        0.07       -0.68      1.07 o 
  -9   9   2       61.97       62.99      2.28 o 
  -8   9   2       27.87       28.04      1.59 o 
  -7   9   2        1.48        1.41      1.03 o 
  -6   9   2      324.20      300.12      4.15 o 
  -5   9   2       84.94       69.84      1.78 o 
  -4   9   2      117.99      103.18      1.84 o 
  -3   9   2      338.31      342.58      4.67 o 
  -2   9   2      285.16      271.16      4.72 o 
  -1   9   2       14.80       17.63      1.05 o 
   0   9   2       39.05       30.16      1.27 o 
   1   9   2        8.29        4.99      0.97 o 
   2   9   2      428.74      373.66      6.15 o 
   3   9   2      314.60      292.11      4.58 o 
   4   9   2       81.62       74.62      2.76 o 
   5   9   2      165.30      172.50      4.01 o 
   6   9   2       57.15       61.20      3.46 o 
   7   9   2       23.96       23.09      3.33 o 
   8   9   2       17.83       15.88      3.47 o 
   9   9   2       10.59        8.86      3.06 o 
 -13  10   2       33.91       33.30      3.49 o 
 -12  10   2        7.09       14.68      2.79 o 
 -11  10   2       13.75       15.96      2.11 o 
 -10  10   2        2.24        3.08      1.46 o 
  -9  10   2       58.59       56.09      2.40 o 
  -8  10   2        1.83        2.11      1.22 o 
  -7  10   2       10.63        8.94      1.26 o 
  -6  10   2      111.75      118.60      2.47 o 
  -5  10   2        0.26        0.18      0.89 o 
  -4  10   2       45.43       49.05      1.53 o 
  -3  10   2        0.79        0.81      0.78 o 
  -2  10   2     1228.06     1197.11     13.43 o 
  -1  10   2      257.52      237.44      3.42 o 
   0  10   2       13.91       17.44      1.30 o 
   1  10   2        3.57        3.08      1.07 o 
   2  10   2        7.19        3.36      1.31 o 
   3  10   2        4.39        5.17      1.37 o 
   4  10   2      116.84      105.08      3.05 o 
   5  10   2       86.87       76.70      3.25 o 
   6  10   2       35.19       33.63      2.54 o 
   7  10   2       38.95       30.93      6.23 o 
   8  10   2        2.86        0.94      2.93 o 
 -13  11   2        4.25        2.64      2.70 o 
 -12  11   2       51.18       54.20      3.88 o 
 -11  11   2      278.17      278.55      6.42 o 
 -10  11   2       32.41       31.74      1.98 o 
  -9  11   2       13.80       11.21      1.52 o 
  -8  11   2       51.14       47.40      2.39 o 
  -7  11   2       34.38       35.58      1.53 o 
  -6  11   2       77.59       77.33      2.03 o 
  -5  11   2      127.34      109.61      3.23 o 
  -4  11   2      227.86      203.22      3.39 o 
  -3  11   2        0.03       -0.74      0.91 o 
  -2  11   2        6.66       10.79      1.15 o 
  -1  11   2      208.82      201.20      3.19 o 
   0  11   2      726.36      702.88      8.76 o 
   1  11   2        0.37       -0.71      1.12 o 
   2  11   2       22.78       27.83      2.67 o 
   3  11   2       61.68       60.67      2.72 o 
   4  11   2      106.08      104.16      3.23 o 
   5  11   2      103.31      106.23      3.86 o 
   6  11   2      196.88      219.88      6.87 o 
   7  11   2       66.40       68.99      5.28 o 
 -13  12   2       33.22       28.14      3.52 o 
 -12  12   2        9.13       16.93      4.88 o 
 -11  12   2       15.97       15.25      1.74 o 
 -10  12   2       73.74       78.66      2.82 o 
  -9  12   2       34.34       31.82      2.01 o 
  -8  12   2        2.27       -0.13      1.37 o 
  -7  12   2        2.33        1.99      1.07 o 
  -6  12   2      502.50      457.55      6.27 o 
  -5  12   2       31.39       28.33      1.62 o 
  -4  12   2        6.60        4.63      1.26 o 
  -3  12   2      122.74      120.55      2.55 o 
  -2  12   2      147.92      133.23      2.76 o 
  -1  12   2      421.90      385.72      5.13 o 
   0  12   2       26.33       32.62      1.56 o 
   1  12   2       32.31       31.07      1.95 o 
   2  12   2       29.20       31.32      2.02 o 
   3  12   2        2.84        1.47      1.47 o 
   4  12   2        3.58        2.68      1.65 o 
   5  12   2      152.72      175.09      7.79 o 
   6  12   2       10.13       15.67      3.78 o 
   7  12   2       62.61       64.77      4.93 o 
 -13  13   2       31.61       35.24      3.80 o 
 -12  13   2        1.37       -2.63      2.63 o 
 -11  13   2        4.69        4.86      1.58 o 
 -10  13   2        3.86        5.01      1.70 o 
  -9  13   2       57.07       57.74      2.49 o 
  -8  13   2       40.68       38.86      2.15 o 
  -7  13   2       24.17       27.57      1.72 o 
  -6  13   2       94.61       90.95      2.62 o 
  -5  13   2      143.09      140.02      3.26 o 
  -4  13   2        2.87       -0.01      1.25 o 
  -3  13   2        1.71        2.24      1.30 o 
  -2  13   2       69.77       67.02      2.19 o 
  -1  13   2        8.61        8.58      1.37 o 
   0  13   2        2.92        0.92      1.14 o 
   1  13   2       90.34       92.24      2.87 o 
   2  13   2       12.24        9.26      1.71 o 
   3  13   2       32.35       31.04      2.15 o 
   4  13   2       16.85       16.09      2.45 o 
   5  13   2       12.04       12.06      2.35 o 
   6  13   2       14.78       18.84      4.35 o 
 -12  14   2       37.42       31.62      3.21 o 
 -11  14   2        6.53        6.76      1.88 o 
 -10  14   2       39.25       42.67      2.44 o 
  -9  14   2        7.55        7.02      1.91 o 
  -8  14   2        7.47        8.20      1.91 o 
  -7  14   2        0.00       -0.23      1.71 o 
  -6  14   2       69.62       67.09      2.41 o 
  -5  14   2      114.54      108.32      3.25 o 
  -4  14   2       11.14        9.30      1.50 o 
  -3  14   2       17.23       16.06      2.23 o 
  -2  14   2       12.38       11.81      1.48 o 
  -1  14   2        1.65        2.72      1.35 o 
   0  14   2       23.76       27.46      1.84 o 
   1  14   2       28.18       23.91      1.86 o 
   2  14   2       49.49       45.70      2.27 o 
   3  14   2        0.20        3.70      2.50 o 
   4  14   2      210.67      217.81      8.28 o 
   5  14   2        1.28        1.76      2.40 o 
 -12  15   2        2.23        3.57      2.02 o 
 -11  15   2       23.48       20.67      3.10 o 
 -10  15   2       57.08       63.05      3.28 o 
  -9  15   2       13.97       15.19      3.81 o 
  -8  15   2       35.64       41.05      2.55 o 
  -7  15   2       54.25       56.31      2.44 o 
  -6  15   2        8.16        9.43      1.60 o 
  -5  15   2       80.95       75.76      3.35 o 
  -4  15   2        1.33        0.68      1.50 o 
  -3  15   2       71.52       68.83      2.94 o 
  -2  15   2        0.46       -0.47      1.47 o 
  -1  15   2       60.76       58.22      2.35 o 
   0  15   2        2.31        5.32      1.70 o 
   1  15   2       33.52       35.00      2.49 o 
   2  15   2        0.97        0.55      1.57 o 
   3  15   2       31.16       29.29      2.78 o 
   4  15   2        0.78       -0.19      1.85 o 
 -11  16   2       26.86       29.13      3.27 o 
 -10  16   2       33.27       32.46      4.47 o 
  -9  16   2        0.13       -0.23      2.12 o 
  -8  16   2       60.23       54.76      3.03 o 
  -7  16   2        0.03       -0.22      1.53 o 
  -6  16   2       17.97       14.02      1.81 o 
  -5  16   2      277.19      274.22      5.35 o 
  -4  16   2        0.68        0.22      1.59 o 
  -3  16   2        3.29        1.58      1.72 o 
  -2  16   2       42.15       43.17      2.63 o 
  -1  16   2        6.27        7.36      2.01 o 
   0  16   2        9.00       10.71      2.48 o 
   1  16   2       79.78       85.06      4.06 o 
   2  16   2       46.56       53.46      2.77 o 
   3  16   2        0.01       -2.29      2.29 o 
 -11  17   2       25.48       31.85      2.83 o 
 -10  17   2      210.17      211.30      6.86 o 
  -9  17   2       78.72       78.19      5.50 o 
  -8  17   2       31.71       31.92      2.75 o 
  -7  17   2       19.36       17.24      1.90 o 
  -6  17   2        3.71        2.99      1.69 o 
  -5  17   2       34.85       38.47      2.36 o 
  -4  17   2       24.83       25.50      2.19 o 
  -3  17   2       13.57        9.14      2.02 o 
  -2  17   2       13.48       15.24      2.54 o 
  -1  17   2        7.96        5.86      2.38 o 
   0  17   2       65.91       63.14      3.38 o 
   1  17   2        1.73        2.76      1.91 o 
   2  17   2       38.19       37.11      2.68 o 
 -10  18   2        6.90        7.49      2.90 o 
  -9  18   2        1.99        0.31      2.13 o 
  -8  18   2      149.14      161.94      5.06 o 
  -7  18   2      115.94      125.00      3.71 o 
  -6  18   2       42.30       45.29      2.59 o 
  -5  18   2       35.61       39.36      2.55 o 
  -4  18   2       21.74       24.61      2.26 o 
  -3  18   2        0.89        2.80      2.30 o 
  -2  18   2       38.19       38.38      3.14 o 
  -1  18   2       38.29       38.30      3.31 o 
   0  18   2        4.20        4.32      2.25 o 
  -8  19   2        0.65       -0.57      2.28 o 
  -7  19   2        0.03       -1.76      1.76 o 
  -6  19   2       18.03       18.02      2.24 o 
  -5  19   2        6.95        5.51      1.99 o 
  -4  19   2      125.76      129.20      5.06 o 
  -3  19   2      112.06      122.29      4.98 o 
  -2  19   2        0.52        0.49      2.46 o 
   4 -21   3       32.46       34.97      4.86 o 
   5 -21   3        6.73        4.56      2.31 o 
   1 -20   3      225.20      236.37      9.21 o 
   2 -20   3      117.78      125.85      4.56 o 
   3 -20   3       39.36       38.74      4.51 o 
   4 -20   3        5.13        9.66      2.45 o 
   5 -20   3       12.61        8.79      2.38 o 
   6 -20   3        6.24        2.81      2.21 o 
   7 -20   3        0.01       -2.27      2.27 o 
   8 -20   3       42.29       43.08      2.84 o 
  -1 -19   3        4.83        3.96      2.29 o 
   0 -19   3       36.86       29.79      2.94 o 
   1 -19   3       23.23       20.31      2.25 o 
   2 -19   3        1.39       -1.40      2.02 o 
   3 -19   3      171.82      171.81      8.30 o 
   4 -19   3        6.68        9.93      2.29 o 
   5 -19   3        0.56        3.00      2.22 o 
   6 -19   3        0.01       -0.94      1.75 o 
   7 -19   3        0.22       -1.78      1.78 o 
   8 -19   3       70.55       75.49      3.19 o 
   9 -19   3        0.44       -1.44      1.64 o 
  -3 -18   3        0.00        0.00      3.20 o 
  -2 -18   3        0.86        2.37      2.21 o 
  -1 -18   3      109.26      116.64      3.83 o 
   0 -18   3       40.14       47.94      2.69 o 
   1 -18   3      264.37      268.84      6.41 o 
   2 -18   3       63.87       62.51      2.86 o 
   3 -18   3        4.19        3.02      1.96 o 
   4 -18   3        1.96        0.21      1.81 o 
   5 -18   3        2.71        3.09      1.78 o 
   6 -18   3       12.44       12.51      1.99 o 
   7 -18   3       39.89       33.63      2.43 o 
   8 -18   3       77.53       82.33      5.99 o 
   9 -18   3        6.37        8.30      1.79 o 
  10 -18   3        0.45        0.02      2.31 o 
  -4 -17   3       61.58       56.86      3.92 o 
  -3 -17   3      100.63      107.98      4.24 o 
  -2 -17   3       91.34       94.80      3.96 o 
  -1 -17   3       24.55       23.79      2.29 o 
   0 -17   3       37.60       45.32      2.56 o 
   1 -17   3      199.56      201.00      4.61 o 
   2 -17   3        1.19        0.41      1.66 o 
   3 -17   3        0.72       -1.55      1.55 o 
   4 -17   3      185.63      177.76      4.31 o 
   5 -17   3       47.34       39.72      2.45 o 
   6 -17   3       22.98       20.47      2.10 o 
   7 -17   3       14.73       16.37      2.07 o 
   8 -17   3      214.32      212.78      4.82 o 
   9 -17   3       12.85       14.21      1.83 o 
  10 -17   3        2.69       -1.47      1.91 o 
  11 -17   3       12.70       13.25      2.33 o 
  -5 -16   3        0.44        5.28      3.20 o 
  -4 -16   3        7.27        6.34      2.46 o 
  -3 -16   3       10.12       11.92      2.35 o 
  -2 -16   3       95.57      104.62      3.45 o 
  -1 -16   3        1.29        1.21      1.61 o 
   0 -16   3        3.20        3.12      2.06 o 
   1 -16   3       30.41       25.78      2.05 o 
   2 -16   3       53.62       52.17      2.44 o 
   3 -16   3      799.17      777.12      9.99 o 
   4 -16   3        0.08        0.45      1.46 o 
   5 -16   3       61.97       53.96      2.50 o 
   6 -16   3       64.06       60.31      2.62 o 
   7 -16   3       83.53       84.19      2.83 o 
   8 -16   3        2.19        2.22      1.57 o 
   9 -16   3        1.49        0.84      1.44 o 
  10 -16   3       81.64       87.57      4.22 o 
  11 -16   3       11.42       12.30      2.28 o 
  -6 -15   3        2.90       -1.37      2.79 o 
  -5 -15   3       24.01       25.40      5.66 o 
  -4 -15   3      177.06      191.46      6.82 o 
  -3 -15   3        2.35        0.11      1.93 o 
  -2 -15   3       30.29       30.14      2.19 o 
  -1 -15   3       23.47       23.41      2.06 o 
   0 -15   3      169.29      169.15      4.92 o 
   1 -15   3      360.61      345.02      5.90 o 
   2 -15   3      354.97      348.05      5.41 o 
   3 -15   3      293.98      288.64      4.74 o 
   4 -15   3       80.77       80.65      2.28 o 
   5 -15   3        8.41        7.18      1.66 o 
   6 -15   3       12.78       13.35      1.59 o 
   7 -15   3       80.07       79.24      2.67 o 
   8 -15   3       13.50       11.59      1.66 o 
   9 -15   3        4.28        2.24      1.42 o 
  10 -15   3       19.31       21.09      3.14 o 
  11 -15   3       63.85       72.26      2.96 o 
  12 -15   3       18.10       15.55      3.56 o 
  -7 -14   3        1.05        1.90      3.06 o 
  -6 -14   3        3.13       -1.70      2.67 o 
  -5 -14   3       55.98       47.50      4.13 o 
  -4 -14   3        2.21        2.76      1.68 o 
  -3 -14   3       18.30       15.44      2.12 o 
  -2 -14   3       12.35        8.65      1.60 o 
  -1 -14   3       14.17       15.23      1.71 o 
   0 -14   3       56.77       51.66      2.41 o 
   1 -14   3      207.39      198.93      3.74 o 
   2 -14   3       38.18       33.38      2.16 o 
   3 -14   3       75.08       70.09      2.22 o 
   4 -14   3        2.57        2.97      1.17 o 
   5 -14   3        2.33        0.19      1.21 o 
   6 -14   3       66.56       63.35      3.46 o 
   7 -14   3        8.64        7.93      1.51 o 
   8 -14   3      232.57      220.31      3.93 o 
   9 -14   3       17.27       20.68      1.85 o 
  10 -14   3       21.42       22.66      1.81 o 
  11 -14   3       15.35       15.81      2.33 o 
  12 -14   3        7.46        6.45      2.94 o 
  -7 -13   3       41.98       37.24      3.98 o 
  -6 -13   3      135.56      141.28      6.27 o 
  -5 -13   3       29.32       26.33      3.47 o 
  -4 -13   3       41.56       47.94      2.71 o 
  -3 -13   3        0.01        1.42      1.35 o 
  -2 -13   3      102.32       92.86      3.28 o 
  -1 -13   3        5.97        5.58      1.44 o 
   0 -13   3      148.23      142.56      3.26 o 
   1 -13   3        1.81       -0.92      1.09 o 
   2 -13   3      132.78      120.00      2.72 o 
   3 -13   3       84.06       82.46      2.70 o 
   4 -13   3       31.76       32.45      1.54 o 
   5 -13   3      286.78      263.66      4.01 o 
   6 -13   3      116.13      107.09      2.95 o 
   7 -13   3      348.27      333.74      5.25 o 
   8 -13   3      400.18      397.04      5.60 o 
   9 -13   3       83.19       82.40      2.61 o 
  10 -13   3        0.17        1.65      1.31 o 
  11 -13   3      253.79      261.32      6.63 o 
  12 -13   3       29.79       33.43      4.47 o 
  -8 -12   3       33.68       34.93      3.98 o 
  -7 -12   3        7.85        5.74      2.52 o 
  -6 -12   3        0.47        1.49      2.20 o 
  -5 -12   3        8.06        7.69      1.96 o 
  -4 -12   3      227.54      230.51      4.26 o 
  -3 -12   3      103.83      102.74      2.73 o 
  -2 -12   3      122.75      115.10      2.51 o 
  -1 -12   3     1084.59     1051.98     12.85 o 
   0 -12   3      452.02      433.30      5.51 o 
   1 -12   3      141.40      127.27      3.42 o 
   2 -12   3        3.05        0.89      1.01 o 
   3 -12   3       32.71       32.79      1.54 o 
   4 -12   3       15.34       16.28      1.21 o 
   5 -12   3       47.37       45.47      2.37 o 
   6 -12   3      354.68      343.38      5.59 o 
   7 -12   3      564.65      540.68      7.39 o 
   8 -12   3        7.48        7.13      1.32 o 
   9 -12   3      120.66      118.31      2.98 o 
  10 -12   3        1.70        2.03      1.38 o 
  11 -12   3       28.89       28.55      2.71 o 
  12 -12   3        3.31        4.18      2.61 o 
  13 -12   3        8.02        5.54      3.32 o 
  -9 -11   3        1.85        0.17      2.36 o 
  -8 -11   3        0.64       -2.16      2.16 o 
  -7 -11   3        0.16        0.37      2.16 o 
  -6 -11   3       80.16       76.89      3.75 o 
  -5 -11   3        0.82        0.46      1.44 o 
  -4 -11   3       14.94       16.33      1.69 o 
  -3 -11   3        2.53        2.10      1.03 o 
  -2 -11   3        2.35        4.20      0.99 o 
  -1 -11   3      406.41      396.17      5.06 o 
   0 -11   3      225.25      212.19      3.81 o 
   1 -11   3      109.13      125.69      2.38 o 
   2 -11   3        6.54       10.18      1.12 o 
   3 -11   3       11.17       12.57      1.20 o 
   4 -11   3      245.59      229.03      3.38 o 
   5 -11   3        0.18        0.24      0.92 o 
   6 -11   3        2.61        2.93      1.07 o 
   7 -11   3        6.17        5.50      1.44 o 
   8 -11   3      280.97      267.65      4.51 o 
   9 -11   3        9.68        8.47      1.36 o 
  10 -11   3      113.87      110.68      3.07 o 
  11 -11   3       34.00       43.33      3.07 o 
  12 -11   3       31.35       28.66      2.85 o 
  13 -11   3       42.50       44.70      3.78 o 
  -9 -10   3       16.37       18.92      3.13 o 
  -8 -10   3       43.75       45.65      3.25 o 
  -7 -10   3       15.19       13.24      3.73 o 
  -6 -10   3      104.89      106.32      5.94 o 
  -5 -10   3       88.19       88.01      2.76 o 
  -4 -10   3      151.62      137.04      2.91 o 
  -3 -10   3       89.53       78.86      2.19 o 
  -2 -10   3       13.76       13.16      1.25 o 
  -1 -10   3      205.26      180.10      2.86 o 
   0 -10   3      139.40      130.29      2.32 o 
   1 -10   3      366.64      395.36      4.86 o 
   2 -10   3        1.56       -0.81      0.81 o 
   3 -10   3        3.22        3.21      0.87 o 
   4 -10   3        8.46       10.01      1.00 o 
   5 -10   3      310.14      313.63      4.32 o 
   6 -10   3        3.03        2.35      0.90 o 
   7 -10   3       60.03       58.69      1.82 o 
   8 -10   3      219.77      209.20      3.79 o 
   9 -10   3       10.25       15.66      1.53 o 
  10 -10   3        7.73        8.40      1.50 o 
  11 -10   3       89.94       94.56      3.96 o 
  12 -10   3        0.46       -2.24      2.24 o 
  13 -10   3        3.44        2.68      2.66 o 
 -10  -9   3       10.43        9.04      2.47 o 
  -9  -9   3        4.98        8.84      2.32 o 
  -8  -9   3       19.61       22.43      3.33 o 
  -7  -9   3       86.25       84.76      3.82 o 
  -6  -9   3        6.51        2.59      1.78 o 
  -5  -9   3      172.83      161.66      3.47 o 
  -4  -9   3        7.06        9.68      1.19 o 
  -3  -9   3       24.45       19.17      1.28 o 
  -2  -9   3       12.11       13.80      0.98 o 
  -1  -9   3      500.06      515.97      5.94 o 
   0  -9   3       28.30       39.54      1.30 o 
   1  -9   3      165.70      182.40      2.71 o 
   2  -9   3      351.34      366.39      4.41 o 
   3  -9   3      157.97      141.52      3.26 o 
   4  -9   3      535.27      536.84      6.15 o 
   5  -9   3       69.75       55.28      1.58 o 
   6  -9   3       37.11       44.78      1.38 o 
   7  -9   3       13.21       13.58      1.30 o 
   8  -9   3        5.38        5.74      1.16 o 
   9  -9   3       11.59       13.74      1.65 o 
  10  -9   3       15.02       15.00      1.69 o 
  11  -9   3       26.37       31.40      4.11 o 
  12  -9   3       62.56       66.91      4.74 o 
  13  -9   3      115.26      120.15      5.20 o 
 -10  -8   3        0.43       -2.03      2.09 o 
  -9  -8   3        0.04        1.48      2.00 o 
  -8  -8   3      105.66      108.31      4.10 o 
  -7  -8   3       10.19       12.49      2.21 o 
  -6  -8   3      151.93      145.61      4.35 o 
  -5  -8   3       13.63        8.31      1.27 o 
  -4  -8   3       98.26      113.10      2.33 o 
  -3  -8   3        8.27       11.81      1.11 o 
  -2  -8   3      460.34      454.05      5.31 o 
  -1  -8   3       54.85       41.75      1.14 o 
   0  -8   3      126.87      133.34      2.12 o 
   1  -8   3      861.72      946.93      9.85 o 
   2  -8   3       25.65       36.64      1.14 o 
   3  -8   3      176.45      175.47      2.38 o 
   4  -8   3      283.34      280.62      3.65 o 
   5  -8   3      226.26      236.48      3.04 o 
   6  -8   3      328.48      311.43      3.78 o 
   7  -8   3      238.41      237.62      3.86 o 
   8  -8   3        0.09       -0.92      1.06 o 
   9  -8   3       84.25       74.27      2.53 o 
  10  -8   3      225.75      217.65      4.43 o 
  11  -8   3       24.16       21.33      2.83 o 
  12  -8   3       57.92       61.01      3.78 o 
  13  -8   3       57.86       58.88      5.70 o 
 -11  -7   3       58.51       61.55      4.93 o 
 -10  -7   3        4.55        4.88      3.56 o 
  -9  -7   3        6.37        8.05      2.10 o 
  -8  -7   3       10.52       14.25      2.05 o 
  -7  -7   3      106.62      104.42      3.66 o 
  -6  -7   3       29.59       46.11      3.54 o 
  -5  -7   3        3.02       -0.87      1.00 o 
  -4  -7   3        3.05       -0.11      0.86 o 
  -3  -7   3       39.33       43.75      1.29 o 
  -2  -7   3      126.99      152.59      2.33 o 
  -1  -7   3      219.82      221.19      2.89 o 
   0  -7   3      742.38      787.10      8.26 o 
   1  -7   3       70.42       76.68      1.50 o 
   2  -7   3      341.42      387.15      4.43 o 
   3  -7   3       19.00       25.31      0.89 o 
   4  -7   3       61.09       62.25      2.49 o 
   5  -7   3        1.18       -0.11      0.70 o 
   6  -7   3      150.19      157.37      2.43 o 
   7  -7   3       68.62       61.16      2.29 o 
   8  -7   3       65.94       56.54      2.10 o 
   9  -7   3       50.94       44.61      2.08 o 
  10  -7   3        3.27        4.42      1.56 o 
  11  -7   3        4.08        2.75      2.82 o 
  12  -7   3       40.81       44.95      4.44 o 
  13  -7   3       41.56       45.79      3.76 o 
 -11  -6   3       44.41       49.63      4.40 o 
 -10  -6   3       56.26       61.24      2.80 o 
  -9  -6   3       11.36       13.13      1.89 o 
  -8  -6   3      335.42      331.25      6.34 o 
  -7  -6   3        0.11       -0.58      1.38 o 
  -6  -6   3        0.17        0.68      1.30 o 
  -5  -6   3      534.58      454.59      7.64 o 
  -4  -6   3      147.35      156.54      2.55 o 
  -3  -6   3      143.45      119.29      2.09 o 
  -2  -6   3       30.09       19.42      0.86 o 
  -1  -6   3      692.80      787.14      7.64 o 
   0  -6   3     1907.03     1958.86     20.84 o 
   1  -6   3        6.60        3.29      0.60 o 
   2  -6   3        1.56        0.78      0.59 o 
   3  -6   3        1.98        2.39      0.57 o 
   4  -6   3      361.99      417.64      4.48 o 
   5  -6   3       20.40       20.55      1.03 o 
   6  -6   3      173.70      169.45      2.67 o 
   7  -6   3      155.61      141.00      3.13 o 
   8  -6   3        0.80       -1.16      1.16 o 
   9  -6   3        0.78       -1.37      1.37 o 
  10  -6   3        0.01       -1.31      1.31 o 
  11  -6   3        2.91        2.69      2.77 o 
  12  -6   3       54.41       63.66      4.21 o 
  13  -6   3       20.73       16.71      3.05 o 
 -12  -5   3       65.72       76.60      5.05 o 
 -11  -5   3       18.02       22.71      3.14 o 
 -10  -5   3       13.15       19.26      2.93 o 
  -9  -5   3       19.82       18.89      1.94 o 
  -8  -5   3      576.24      562.60      9.20 o 
  -7  -5   3        5.64        8.19      1.58 o 
  -6  -5   3      222.22      192.94      3.97 o 
  -5  -5   3       58.04       71.00      1.77 o 
  -4  -5   3      122.15      115.60      1.97 o 
  -3  -5   3      207.14      218.20      3.00 o 
  -2  -5   3       70.13       62.77      1.25 o 
  -1  -5   3      572.12      683.11      6.58 o 
   0  -5   3      232.22      238.08      3.05 o 
   1  -5   3     3365.90     3605.56     34.87 o 
   2  -5   3       27.83       31.09      0.84 o 
   3  -5   3      121.02      114.59      1.60 o 
   4  -5   3      501.51      533.79      5.88 o 
   5  -5   3       13.63       18.16      1.02 o 
   6  -5   3      133.81      132.74      2.35 o 
   7  -5   3        2.33        3.17      1.00 o 
   8  -5   3      526.82      466.25      7.79 o 
   9  -5   3      182.20      173.01      4.41 o 
  10  -5   3      115.73      101.02      3.31 o 
  11  -5   3        9.27        6.86      1.66 o 
  12  -5   3        4.55        6.36      2.95 o 
  13  -5   3       13.64       13.76      2.99 o 
 -12  -4   3        1.11       -0.85      2.41 o 
 -11  -4   3       56.45       61.34      3.80 o 
 -10  -4   3        1.63       -0.15      2.20 o 
  -9  -4   3       62.62       70.52      3.76 o 
  -8  -4   3      588.61      606.25      9.58 o 
  -7  -4   3       15.58       24.05      1.65 o 
  -6  -4   3      147.70      149.06      2.86 o 
  -5  -4   3      203.06      208.26      2.81 o 
  -4  -4   3      137.28      135.96      2.03 o 
  -3  -4   3     2529.89     2735.36     26.78 o 
  -2  -4   3      147.82      141.73      2.02 o 
  -1  -4   3      731.14      806.15      7.63 o 
   0  -4   3      133.62      149.40      1.97 o 
   1  -4   3     1054.68     1014.04     10.15 o 
   2  -4   3       56.91       53.39      1.21 o 
   3  -4   3      691.68      837.40      8.12 o 
   4  -4   3     1958.24     2190.29     22.00 o 
   5  -4   3      365.48      366.24      4.76 o 
   6  -4   3      386.73      394.12      6.53 o 
   7  -4   3      162.78      153.81      3.52 o 
   8  -4   3      132.01       99.53      2.91 o 
   9  -4   3       61.16       66.66      2.70 o 
  10  -4   3        0.27        4.67      1.67 o 
  11  -4   3       11.92       12.42      1.85 o 
  12  -4   3        8.50       12.96      2.83 o 
  13  -4   3       19.81       17.72      4.72 o 
 -12  -3   3       57.84       63.04      6.77 o 
 -11  -3   3        0.04       -2.56      2.56 o 
 -10  -3   3      412.61      440.45     10.82 o 
  -9  -3   3       51.37       52.39      2.15 o 
  -8  -3   3      154.31      144.73      4.57 o 
  -7  -3   3      153.69      156.12      3.35 o 
  -6  -3   3       41.83       45.98      1.61 o 
  -5  -3   3        1.07        2.74      0.60 o 
  -4  -3   3       52.93       53.53      1.05 o 
  -3  -3   3      372.21      426.77      5.21 o 
  -2  -3   3        1.44        1.86      0.48 o 
  -1  -3   3      561.62      678.93      6.41 o 
   0  -3   3     4447.77     4750.67     42.86 o 
   1  -3   3      196.77      178.07      2.36 o 
   2  -3   3        9.22       14.52      0.64 o 
   3  -3   3      316.55      333.76      3.58 o 
   4  -3   3     1140.89     1245.92     13.88 o 
   5  -3   3       12.39       14.46      0.94 o 
   6  -3   3        1.05       -0.88      0.88 o 
   7  -3   3      351.86      311.55      4.48 o 
   8  -3   3      118.04       87.96      2.85 o 
   9  -3   3        2.31       -0.33      1.58 o 
  10  -3   3       53.47       49.08      2.54 o 
  11  -3   3        8.71       10.01      1.79 o 
  12  -3   3       36.23       39.26      3.43 o 
  13  -3   3        0.08       -0.67      3.13 o 
 -13  -2   3        2.09        0.63      2.50 o 
 -12  -2   3        6.89       10.61      2.58 o 
 -11  -2   3        3.88        4.14      2.34 o 
 -10  -2   3        1.05        0.45      1.90 o 
  -9  -2   3      107.58       87.58      3.54 o 
  -8  -2   3      827.46      750.12     11.06 o 
  -7  -2   3      338.23      313.12      6.92 o 
  -6  -2   3      732.52      759.33     10.05 o 
  -5  -2   3      133.04      164.12      2.20 o 
  -4  -2   3       70.14       90.26      1.40 o 
  -3  -2   3     1050.11     1116.50     12.08 o 
  -2  -2   3     2194.69     2417.21     22.23 o 
  -1  -2   3     6070.64     6547.66     64.13 o 
   0  -2   3        0.00       -0.44      0.44 o 
   1  -2   3     2510.80     2563.80     25.40 o 
   2  -2   3     3684.53     3836.65     40.89 o 
   3  -2   3      125.07      157.18      2.14 o 
   4  -2   3      104.46      151.88      2.59 o 
   5  -2   3      151.79      157.12      2.61 o 
   6  -2   3      966.50      955.60     11.11 o 
   7  -2   3        0.05        1.84      0.98 o 
   8  -2   3      514.14      451.43      7.76 o 
   9  -2   3       82.31       72.64      2.81 o 
  10  -2   3       62.31       61.06      2.77 o 
  11  -2   3        0.26       -1.59      1.59 o 
  12  -2   3        1.54       -0.83      2.43 o 
 -13  -1   3        0.03       -0.02      2.94 o 
 -12  -1   3        1.00        1.09      2.05 o 
 -11  -1   3       77.27       86.56      3.92 o 
 -10  -1   3      162.07      172.37      7.10 o 
  -9  -1   3       66.77       66.77      3.05 o 
  -8  -1   3      369.96      384.37     11.98 o 
  -7  -1   3       10.12       12.42      1.47 o 
  -6  -1   3       29.76       45.81      1.16 o 
  -5  -1   3       29.06       42.47      0.91 o 
  -4  -1   3     1552.75     1818.97     19.81 o 
  -3  -1   3      779.59      854.58      8.61 o 
  -2  -1   3      298.94      332.80      3.49 o 
  -1  -1   3     6335.19     7071.36     74.52 o 
   0  -1   3      359.15      378.77      4.26 o 
   1  -1   3        2.85        0.72      0.55 o 
   2  -1   3       70.24       69.81      1.52 o 
   3  -1   3     1047.94     1119.01     12.29 o 
   4  -1   3     1265.98     1271.59     13.12 o 
   5  -1   3       34.51       45.49      1.45 o 
   6  -1   3      603.76      593.88      6.73 o 
   7  -1   3       38.73       34.27      1.50 o 
   8  -1   3        5.99        7.34      1.59 o 
   9  -1   3       37.58       35.32      2.24 o 
  10  -1   3        1.69        0.07      1.63 o 
  11  -1   3        8.11        8.29      1.94 o 
  12  -1   3       22.43       21.13      3.20 o 
 -13   0   3       29.02       24.02      3.98 o 
 -12   0   3       47.36       56.58      3.73 o 
 -11   0   3      134.58      140.45      5.67 o 
 -10   0   3      134.19      132.47      4.33 o 
  -9   0   3       27.28       27.29      3.05 o 
  -8   0   3      305.06      284.62      7.95 o 
  -7   0   3       66.44       69.28      2.03 o 
  -6   0   3      123.11      128.14      2.22 o 
  -5   0   3       14.76       20.37      0.89 o 
  -4   0   3        8.62       18.03      1.49 o 
  -3   0   3        3.83        3.94      0.50 o 
  -2   0   3       57.79       57.95      1.70 o 
  -1   0   3     1132.38     1175.23     11.71 o 
   0   0   3      255.06      267.34      3.15 o 
   1   0   3       91.25      117.82      1.92 o 
   2   0   3       96.35      101.99      1.69 o 
   3   0   3       91.28       89.32      1.69 o 
   4   0   3        7.71        6.31      0.76 o 
   5   0   3      693.26      725.93      7.90 o 
   6   0   3      116.25      122.92      2.28 o 
   7   0   3      129.57      120.81      2.63 o 
   8   0   3        0.50        1.24      1.50 o 
   9   0   3       37.99       34.59      2.31 o 
  10   0   3       48.15       48.74      2.72 o 
  11   0   3        5.02        4.30      1.93 o 
  12   0   3       63.57       79.93      7.04 o 
 -13   1   3       32.09       34.35      4.05 o 
 -12   1   3        1.72        1.68      2.16 o 
 -11   1   3       65.89       63.57      3.31 o 
 -10   1   3      112.84      107.43      6.38 o 
  -9   1   3      163.50      163.34      4.31 o 
  -8   1   3      155.48      118.03      4.16 o 
  -7   1   3     1597.29     1540.61     38.23 o 
  -6   1   3      197.76      198.68      3.12 o 
  -5   1   3        0.54        2.79      1.10 o 
  -4   1   3       78.04       71.06      2.96 o 
  -3   1   3      214.29      236.58      8.30 o 
  -2   1   3     1144.89     1305.53     20.85 o 
  -1   1   3      220.33      205.05      2.29 o 
   0   1   3     1557.30     1619.77     17.30 o 
   1   1   3      346.45      398.82      4.67 o 
   2   1   3     1370.01     1587.97     17.17 o 
   3   1   3      531.48      546.25      6.02 o 
   4   1   3        0.10        3.32      0.70 o 
   5   1   3       54.67       52.49      1.46 o 
   6   1   3       71.68       80.96      1.86 o 
   7   1   3       13.29       14.42      1.38 o 
   8   1   3       92.60       83.91      3.12 o 
   9   1   3        0.73       -1.61      1.61 o 
  10   1   3       13.45       13.30      2.05 o 
  11   1   3        0.23       -0.66      1.90 o 
  12   1   3       17.79       21.21      3.84 o 
 -13   2   3        0.11       -2.79      4.15 o 
 -12   2   3        8.60        9.50      2.38 o 
 -11   2   3        6.51        5.47      1.93 o 
 -10   2   3        0.38        0.74      3.56 o 
  -9   2   3        9.36       14.96      2.90 o 
  -8   2   3        3.25        3.13      1.31 o 
  -7   2   3      835.35      846.52     21.15 o 
  -6   2   3        4.34        6.45      0.82 o 
  -5   2   3      181.07      202.07      3.25 o 
  -4   2   3     2608.73     2936.75     58.95 o 
  -3   2   3      569.17      630.04     13.60 o 
  -2   2   3      969.90      996.57     13.72 o 
  -1   2   3      766.38      847.15      8.47 o 
   0   2   3       53.76       53.77      1.10 o 
   1   2   3        5.76        7.35      0.71 o 
   2   2   3      203.59      219.42      2.60 o 
   3   2   3      419.55      479.78      5.04 o 
   4   2   3      224.19      223.85      2.86 o 
   5   2   3        0.20        0.13      0.84 o 
   6   2   3       18.99       17.73      1.52 o 
   7   2   3       20.29       17.83      1.48 o 
   8   2   3       19.16       26.09      2.15 o 
   9   2   3        0.69        0.58      1.96 o 
  10   2   3        4.46        7.28      2.67 o 
  11   2   3       70.90       73.88      3.83 o 
 -14   3   3       72.03       67.91      6.60 o 
 -13   3   3       25.39       30.02      3.96 o 
 -12   3   3       38.04       43.56      4.05 o 
 -11   3   3      150.94      143.53      8.04 o 
 -10   3   3      188.11      181.14      6.49 o 
  -9   3   3      544.85      522.15     15.02 o 
  -8   3   3       13.26       16.06      1.13 o 
  -7   3   3       74.09       69.32      2.54 o 
  -6   3   3        2.25        2.18      0.82 o 
  -5   3   3        3.13        2.48      0.87 o 
  -4   3   3     3529.13     4081.19     53.53 o 
  -3   3   3     1633.72     1792.96     23.75 o 
  -2   3   3     6096.28     6667.32     54.41 o 
  -1   3   3      231.91      232.54      3.50 o 
   0   3   3      820.61      965.26      9.71 o 
   1   3   3      153.17      177.95      2.17 o 
   2   3   3       34.21       45.39      1.06 o 
   3   3   3      104.05      114.01      1.99 o 
   4   3   3       19.97       19.53      0.99 o 
   5   3   3      420.43      401.53      5.02 o 
   6   3   3      123.45      121.94      2.43 o 
   7   3   3        8.35        7.43      1.32 o 
   8   3   3       10.47       13.93      2.51 o 
   9   3   3        0.51        0.33      1.85 o 
  10   3   3        2.05       -0.27      2.08 o 
  11   3   3       79.15       89.54      4.32 o 
 -14   4   3       33.58       39.59      4.40 o 
 -13   4   3       71.31       78.58      5.23 o 
 -12   4   3       62.04       56.01      4.53 o 
 -11   4   3      173.20      161.58      6.20 o 
 -10   4   3      122.68      112.18      8.03 o 
  -9   4   3       15.45       13.14      1.59 o 
  -8   4   3      739.46      641.97     16.99 o 
  -7   4   3      188.45      191.63      4.02 o 
  -6   4   3       26.60       26.54      1.27 o 
  -5   4   3      201.04      222.26      3.65 o 
  -4   4   3       38.16       34.52      1.17 o 
  -3   4   3      183.20      172.09      1.94 o 
  -2   4   3     1318.67     1536.22     12.64 o 
  -1   4   3     1355.03     1645.81     17.33 o 
   0   4   3     1594.77     1857.20     18.31 o 
   1   4   3     1383.22     1511.48     14.25 o 
   2   4   3      398.88      419.08      4.55 o 
   3   4   3        7.56        9.17      0.81 o 
   4   4   3      278.83      259.98      3.36 o 
   5   4   3       69.26       71.26      1.85 o 
   6   4   3      151.46      135.66      3.36 o 
   7   4   3        0.24        1.02      1.27 o 
   8   4   3        8.01        4.18      1.82 o 
   9   4   3        0.98        2.14      2.16 o 
  10   4   3        5.21        5.82      3.06 o 
  11   4   3       38.67       36.66      3.21 o 
 -14   5   3      345.31      330.76     17.73 o 
 -13   5   3      280.44      260.21      9.06 o 
 -12   5   3      193.97      190.34      9.24 o 
 -11   5   3        7.29        5.28      2.51 o 
 -10   5   3      133.66      132.27      4.58 o 
  -9   5   3      156.74      133.52      3.37 o 
  -8   5   3       32.56       28.62      1.27 o 
  -7   5   3      378.58      385.66      6.64 o 
  -6   5   3      168.22      167.35      2.44 o 
  -5   5   3        4.44        1.97      0.79 o 
  -4   5   3      769.97      890.72      9.74 o 
  -3   5   3       45.40       50.77      0.91 o 
  -2   5   3     2397.06     2644.84     22.83 o 
  -1   5   3       30.48       27.12      0.98 o 
   0   5   3      355.40      372.54      4.29 o 
   1   5   3     1606.54     1654.35     16.56 o 
   2   5   3      353.37      359.15      4.08 o 
   3   5   3      168.99      183.34      2.61 o 
   4   5   3       50.54       54.97      1.58 o 
   5   5   3       37.84       42.77      1.58 o 
   6   5   3       20.00       19.22      1.63 o 
   7   5   3       51.71       50.34      2.57 o 
   8   5   3        3.63        1.94      2.00 o 
   9   5   3       31.98       27.81      2.87 o 
  10   5   3        0.91        0.35      2.44 o 
 -14   6   3       75.80       79.65      9.06 o 
 -13   6   3       14.48       11.41      3.20 o 
 -12   6   3       11.04       11.83      2.91 o 
 -11   6   3       10.93       14.89      2.38 o 
 -10   6   3        7.52       12.61      2.12 o 
  -9   6   3       23.72       23.64      1.43 o 
  -8   6   3       38.03       39.80      1.57 o 
  -7   6   3      329.92      337.12      5.15 o 
  -6   6   3       80.08       92.42      2.22 o 
  -5   6   3        0.79        2.45      0.63 o 
  -4   6   3     1364.57     1583.23     14.00 o 
  -3   6   3        1.06        0.49      0.44 o 
  -2   6   3     1645.45     1713.23     15.91 o 
  -1   6   3        2.13        1.42      0.59 o 
   0   6   3      221.95      259.61      3.34 o 
   1   6   3       18.98       10.42      0.95 o 
   2   6   3       83.95       81.86      2.44 o 
   3   6   3     1126.35     1120.18     11.12 o 
   4   6   3      725.76      646.51      9.16 o 
   5   6   3      110.33       92.99      2.42 o 
   6   6   3        6.52        4.74      1.71 o 
   7   6   3       49.77       46.10      2.67 o 
   8   6   3       25.05       22.67      2.72 o 
   9   6   3        5.30        3.43      2.38 o 
  10   6   3       12.85       13.05      4.91 o 
 -14   7   3      302.15      311.43     10.39 o 
 -13   7   3        6.38        2.84      2.86 o 
 -12   7   3      185.76      198.90      7.32 o 
 -11   7   3       51.83       51.91      3.37 o 
 -10   7   3        0.07       -1.41      1.41 o 
  -9   7   3        0.21        1.18      1.05 o 
  -8   7   3       26.21       23.62      1.49 o 
  -7   7   3      140.87      142.95      4.05 o 
  -6   7   3       26.62       23.38      1.11 o 
  -5   7   3      165.97      161.62      2.05 o 
  -4   7   3      779.42      829.74      7.27 o 
  -3   7   3     1193.34     1218.53     11.67 o 
  -2   7   3       69.95       78.38      1.52 o 
  -1   7   3      638.56      679.93      7.30 o 
   0   7   3     1468.47     1500.04     15.22 o 
   1   7   3      626.96      667.50      7.42 o 
   2   7   3      785.35      787.16      8.69 o 
   3   7   3      188.44      196.20      3.13 o 
   4   7   3      224.93      233.87      3.91 o 
   5   7   3        0.00        1.48      1.22 o 
   6   7   3        1.37        1.14      1.41 o 
   7   7   3       60.06       59.28      3.41 o 
   8   7   3        0.10        1.96      2.12 o 
   9   7   3       17.27       27.71      3.59 o 
 -14   8   3      200.63      207.68      8.30 o 
 -13   8   3       31.26       29.14      3.77 o 
 -12   8   3       48.37       47.34      3.65 o 
 -11   8   3        2.56        1.01      2.22 o 
 -10   8   3      192.83      192.68      6.15 o 
  -9   8   3      159.86      149.82      4.72 o 
  -8   8   3       47.25       50.93      1.80 o 
  -7   8   3       31.16       31.65      1.43 o 
  -6   8   3      402.49      365.51      6.44 o 
  -5   8   3        2.76        2.85      0.72 o 
  -4   8   3      753.03      826.45      9.92 o 
  -3   8   3      104.54      106.62      1.78 o 
  -2   8   3      235.40      259.82      3.72 o 
  -1   8   3       18.06       22.66      1.07 o 
   0   8   3      403.63      405.78      4.94 o 
   1   8   3      786.83      800.87      8.85 o 
   2   8   3       10.06       11.93      1.09 o 
   3   8   3       66.77       58.39      1.99 o 
   4   8   3       80.19       73.77      2.34 o 
   5   8   3       75.51       73.69      2.43 o 
   6   8   3        0.14        1.06      1.58 o 
   7   8   3        0.42        0.38      2.40 o 
   8   8   3       79.46       78.27      5.05 o 
   9   8   3        0.17       -2.26      2.79 o 
 -14   9   3      117.56      113.74      6.28 o 
 -13   9   3        6.49        3.59      2.79 o 
 -12   9   3       21.94       16.10      2.86 o 
 -11   9   3       20.14       17.17      2.53 o 
 -10   9   3        0.04        0.46      1.16 o 
  -9   9   3        3.17        1.22      1.21 o 
  -8   9   3        4.77        5.72      1.21 o 
  -7   9   3      549.80      531.96      9.70 o 
  -6   9   3       16.31       14.99      1.25 o 
  -5   9   3      197.14      196.11      3.05 o 
  -4   9   3      584.93      596.52      7.34 o 
  -3   9   3        0.28        0.24      0.72 o 
  -2   9   3      235.74      202.52      2.93 o 
  -1   9   3      348.49      343.37      6.58 o 
   0   9   3      383.30      340.11      4.77 o 
   1   9   3      181.60      178.18      3.17 o 
   2   9   3      114.85      103.58      2.51 o 
   3   9   3       47.61       44.12      2.02 o 
   4   9   3       30.92       31.24      1.93 o 
   5   9   3      125.18      123.73      3.33 o 
   6   9   3       43.34       42.85      2.64 o 
   7   9   3       33.36       31.47      3.59 o 
   8   9   3      122.45      134.85      6.39 o 
 -13  10   3        0.62       -1.20      2.34 o 
 -12  10   3       16.46       15.21      2.85 o 
 -11  10   3       16.15       16.72      2.15 o 
 -10  10   3        3.20        6.36      1.54 o 
  -9  10   3        1.22        0.61      1.29 o 
  -8  10   3       14.67       17.54      1.53 o 
  -7  10   3        0.44        2.54      1.20 o 
  -6  10   3       11.64        9.51      1.43 o 
  -5  10   3        0.01        0.85      0.89 o 
  -4  10   3      421.70      436.04      8.93 o 
  -3  10   3       49.33       49.60      1.61 o 
  -2  10   3       12.90       10.30      1.10 o 
  -1  10   3      350.31      331.37      4.35 o 
   0  10   3       28.40       22.66      1.37 o 
   1  10   3      123.11      103.41      2.64 o 
   2  10   3       73.84       73.94      2.49 o 
   3  10   3       10.47       10.62      1.78 o 
   4  10   3      214.24      218.26      4.54 o 
   5  10   3        3.19        2.84      1.78 o 
   6  10   3       64.02       60.85      3.16 o 
   7  10   3       11.51       11.88      3.40 o 
   8  10   3        5.31        5.66      3.20 o 
 -13  11   3       15.29       13.76      2.86 o 
 -12  11   3        1.20        4.39      2.88 o 
 -11  11   3        2.50        3.83      1.57 o 
 -10  11   3      133.82      129.40      4.15 o 
  -9  11   3        0.44        0.31      1.36 o 
  -8  11   3      107.51      103.10      2.80 o 
  -7  11   3       36.65       35.57      1.80 o 
  -6  11   3      193.45      183.47      3.17 o 
  -5  11   3        0.06       -0.48      1.11 o 
  -4  11   3      204.63      196.34      3.84 o 
  -3  11   3      114.12      101.56      2.27 o 
  -2  11   3      297.30      274.29      4.47 o 
  -1  11   3      321.61      309.05      4.25 o 
   0  11   3        0.01       -0.85      1.09 o 
   1  11   3        2.43        2.57      1.24 o 
   2  11   3        0.58       -0.04      1.37 o 
   3  11   3       78.63       79.59      2.83 o 
   4  11   3       26.66       20.91      2.02 o 
   5  11   3       24.54       21.29      2.44 o 
   6  11   3        7.89        4.02      2.40 o 
   7  11   3        0.44        2.08      2.93 o 
 -13  12   3        0.06       -1.12      2.58 o 
 -12  12   3        1.20       -1.19      2.37 o 
 -11  12   3        0.70        1.71      1.84 o 
 -10  12   3       48.00       45.43      2.27 o 
  -9  12   3       11.96       12.91      1.99 o 
  -8  12   3       25.51       22.50      1.77 o 
  -7  12   3        5.75        6.54      1.50 o 
  -6  12   3       25.02       22.49      2.32 o 
  -5  12   3      101.94       89.81      2.57 o 
  -4  12   3      129.43      117.61      2.91 o 
  -3  12   3      130.43      130.88      3.03 o 
  -2  12   3       56.52       55.46      1.94 o 
  -1  12   3      208.19      198.84      3.37 o 
   0  12   3      155.52      137.47      2.84 o 
   1  12   3        0.78        0.49      1.38 o 
   2  12   3       50.27       51.05      2.39 o 
   3  12   3       44.67       43.02      2.94 o 
   4  12   3        0.55       -1.63      1.99 o 
   5  12   3        6.08        7.19      2.21 o 
   6  12   3        5.60        1.99      2.54 o 
 -13  13   3       80.92       81.55      4.70 o 
 -12  13   3       29.93       26.72      2.24 o 
 -11  13   3        3.11        2.11      2.14 o 
 -10  13   3       19.14       20.98      1.90 o 
  -9  13   3       27.77       29.37      2.03 o 
  -8  13   3        9.62       10.75      1.85 o 
  -7  13   3        0.11        0.95      1.18 o 
  -6  13   3        1.25       -0.35      1.20 o 
  -5  13   3       14.65       14.27      1.49 o 
  -4  13   3      221.12      213.46      4.23 o 
  -3  13   3       36.96       39.37      2.14 o 
  -2  13   3       13.13       15.08      1.44 o 
  -1  13   3      339.19      333.92      5.20 o 
   0  13   3        5.97        7.93      1.30 o 
   1  13   3        0.50       -0.12      1.90 o 
   2  13   3       73.69       75.74      3.35 o 
   3  13   3       59.42       55.93      2.62 o 
   4  13   3       35.77       46.70      3.76 o 
   5  13   3        0.41       -1.91      2.12 o 
 -12  14   3        1.67       -1.75      1.77 o 
 -11  14   3       96.76       93.81      4.41 o 
 -10  14   3       37.26       33.47      2.44 o 
  -9  14   3       12.39        9.45      1.97 o 
  -8  14   3       28.51       27.57      2.23 o 
  -7  14   3      144.47      133.53      3.19 o 
  -6  14   3        5.88        4.78      1.48 o 
  -5  14   3        0.22        0.92      1.37 o 
  -4  14   3        6.38        4.51      1.53 o 
  -3  14   3       34.69       34.44      2.25 o 
  -2  14   3       66.81       60.57      2.45 o 
  -1  14   3      143.82      142.30      3.29 o 
   0  14   3        5.67        4.60      1.46 o 
   1  14   3        0.19       -1.42      1.42 o 
   2  14   3       51.19       56.01      2.46 o 
   3  14   3        4.00        5.36      1.82 o 
   4  14   3        0.91       -1.42      2.02 o 
   5  14   3        2.69        4.46      2.60 o 
 -12  15   3        3.71        4.86      2.45 o 
 -11  15   3       11.91       13.21      2.69 o 
 -10  15   3       89.55       95.46      3.65 o 
  -9  15   3       38.96       41.90      2.77 o 
  -8  15   3        0.13        2.27      1.80 o 
  -7  15   3       50.88       52.84      2.36 o 
  -6  15   3       17.49       16.77      1.76 o 
  -5  15   3       76.86       75.00      2.74 o 
  -4  15   3        3.03        2.16      1.58 o 
  -3  15   3       34.62       31.72      2.24 o 
  -2  15   3        2.13        4.83      1.82 o 
  -1  15   3        5.42        4.30      1.86 o 
   0  15   3        9.15       11.60      2.12 o 
   1  15   3        4.31        3.31      1.56 o 
   2  15   3       14.67       13.91      1.90 o 
   3  15   3      105.58      108.21      5.02 o 
   4  15   3       22.45       22.51      2.46 o 
 -11  16   3        5.98        6.19      2.46 o 
 -10  16   3       15.70       17.63      2.42 o 
  -9  16   3        0.12       -0.92      2.94 o 
  -8  16   3        0.51        2.34      2.02 o 
  -7  16   3        0.11        1.58      1.54 o 
  -6  16   3        2.07        1.48      1.67 o 
  -5  16   3       10.29        8.35      1.75 o 
  -4  16   3       28.22       27.79      2.47 o 
  -3  16   3       37.61       35.30      4.41 o 
  -2  16   3        0.01       -0.75      1.72 o 
  -1  16   3       11.20        5.61      2.20 o 
   0  16   3       11.90       11.17      2.20 o 
   1  16   3        0.12       -0.42      1.81 o 
   2  16   3       20.21       15.56      2.29 o 
 -10  17   3        0.10       -2.10      2.10 o 
  -9  17   3       14.83       12.78      2.42 o 
  -8  17   3        9.75       11.35      2.30 o 
  -7  17   3        4.09        4.39      1.74 o 
  -6  17   3       29.64       26.47      2.20 o 
  -5  17   3       11.99       11.99      1.93 o 
  -4  17   3       64.87       70.37      2.96 o 
  -3  17   3        6.65       10.93      2.61 o 
  -2  17   3       22.22       21.28      2.74 o 
  -1  17   3       67.38       66.66      3.83 o 
   0  17   3        5.33        3.46      2.12 o 
   1  17   3       31.89       28.20      2.77 o 
  -9  18   3        0.80        1.63      2.24 o 
  -8  18   3       77.06       84.43      6.32 o 
  -7  18   3        0.62        0.92      2.61 o 
  -6  18   3        0.00       -1.63      1.63 o 
  -5  18   3       17.08       15.14      2.09 o 
  -4  18   3       21.10       21.76      2.30 o 
  -3  18   3        0.03       -0.73      2.30 o 
  -2  18   3        0.06        2.61      2.38 o 
  -1  18   3        7.64        8.53      2.60 o 
   0  18   3        0.18       -2.30      2.30 o 
  -7  19   3        9.34       12.20      2.72 o 
  -6  19   3       14.43       10.88      2.03 o 
  -5  19   3        5.31        5.76      1.96 o 
  -4  19   3        6.70        6.32      2.27 o 
  -3  19   3        3.42        2.14      3.16 o 
   3 -21   4       28.70       24.97      4.20 o 
   4 -21   4        0.82        5.00      2.36 o 
   5 -21   4       11.92       12.91      2.58 o 
   6 -21   4        0.13        1.43      2.45 o 
   0 -20   4       45.55       43.62      4.85 o 
   1 -20   4        1.49       -0.02      2.11 o 
   2 -20   4       22.54       22.79      2.67 o 
   3 -20   4        1.93        4.22      2.60 o 
   4 -20   4        1.06       -0.58      2.05 o 
   5 -20   4        0.23       -1.95      2.00 o 
   6 -20   4        0.55        0.90      2.26 o 
   7 -20   4       23.35       22.16      2.39 o 
   8 -20   4       14.86       14.95      2.39 o 
  -2 -19   4        8.78        6.59      2.48 o 
  -1 -19   4       45.65       49.84      3.70 o 
   0 -19   4      311.70      321.17      6.43 o 
   1 -19   4       15.88       21.83      2.94 o 
   2 -19   4       52.78       54.57      3.94 o 
   3 -19   4        2.61        1.51      1.97 o 
   4 -19   4        3.42       -2.04      2.04 o 
   5 -19   4       11.05        8.90      2.21 o 
   6 -19   4      187.36      185.83      8.09 o 
   7 -19   4       10.13       12.02      2.07 o 
   8 -19   4       12.36       11.30      1.99 o 
   9 -19   4        0.73       -0.71      2.42 o 
  -3 -18   4        7.77        1.30      2.60 o 
  -2 -18   4        0.83       -1.27      2.40 o 
  -1 -18   4       76.61       87.75      3.91 o 
   0 -18   4       49.80       73.29      3.16 o 
   1 -18   4       45.73       48.44      2.72 o 
   2 -18   4       35.73       41.89      2.52 o 
   3 -18   4       13.31       12.73      2.22 o 
   4 -18   4      116.26      113.33      4.11 o 
   5 -18   4      152.41      152.06      6.56 o 
   6 -18   4        0.77        1.38      1.80 o 
   7 -18   4        0.12       -1.29      1.72 o 
   8 -18   4       13.35       13.34      1.98 o 
   9 -18   4        0.39       -0.97      1.66 o 
  10 -18   4        0.00       -0.92      2.34 o 
  -4 -17   4        0.07        0.95      2.46 o 
  -3 -17   4        5.62        7.53      2.56 o 
  -2 -17   4       12.08       13.28      2.40 o 
  -1 -17   4       90.95      106.14      3.50 o 
   0 -17   4      239.18      238.95      5.08 o 
   1 -17   4       51.85       49.24      2.58 o 
   2 -17   4        3.68        0.77      2.19 o 
   3 -17   4       13.49       12.65      1.89 o 
   4 -17   4        6.61        8.63      2.05 o 
   5 -17   4       21.71       20.93      2.08 o 
   6 -17   4       32.19       33.88      2.34 o 
   7 -17   4       21.39       27.45      2.25 o 
   8 -17   4        0.16       -0.39      1.52 o 
   9 -17   4        0.90        1.50      1.67 o 
  10 -17   4       15.23       17.81      2.46 o 
  11 -17   4       73.18       79.84      3.30 o 
  -5 -16   4       12.13       10.85      3.33 o 
  -4 -16   4        1.39        2.92      2.32 o 
  -3 -16   4       69.20       63.10      3.98 o 
  -2 -16   4        2.33        1.30      1.97 o 
  -1 -16   4       11.92       17.38      2.23 o 
   0 -16   4      238.66      229.25      4.78 o 
   1 -16   4        5.97        4.37      1.68 o 
   2 -16   4       73.55       80.31      3.82 o 
   3 -16   4       26.70       23.05      1.84 o 
   4 -16   4       58.21       61.36      2.22 o 
   5 -16   4       19.44       21.02      2.59 o 
   6 -16   4       26.69       26.16      2.70 o 
   7 -16   4       17.34       20.45      1.85 o 
   8 -16   4        2.34        2.17      1.44 o 
   9 -16   4       24.39       23.26      2.00 o 
  10 -16   4       10.79       10.55      1.85 o 
  11 -16   4       34.10       36.01      2.89 o 
  -6 -15   4        1.34       -0.72      5.85 o 
  -5 -15   4       58.58       72.67      5.47 o 
  -4 -15   4       73.42       77.83      4.14 o 
  -3 -15   4       11.03       13.08      2.61 o 
  -2 -15   4       10.12       15.18      1.80 o 
  -1 -15   4       49.67       53.57      2.52 o 
   0 -15   4       86.72       79.95      2.83 o 
   1 -15   4       53.79       58.14      2.48 o 
   2 -15   4      595.72      573.23      7.77 o 
   3 -15   4      146.34      142.79      3.63 o 
   4 -15   4        6.95        5.23      1.33 o 
   5 -15   4       22.42       19.99      1.68 o 
   6 -15   4        4.00        1.90      1.53 o 
   7 -15   4       24.56       23.05      1.72 o 
   8 -15   4       71.40       71.24      2.41 o 
   9 -15   4       15.81       16.42      2.05 o 
  10 -15   4        5.93        7.41      1.84 o 
  11 -15   4       41.77       47.23      3.89 o 
  12 -15   4       54.41       65.05      3.98 o 
  -7 -14   4        9.77        6.14      3.06 o 
  -6 -14   4       12.03       13.04      3.17 o 
  -5 -14   4       85.01       85.44      6.79 o 
  -4 -14   4      208.92      217.70      5.28 o 
  -3 -14   4        2.01        1.36      1.74 o 
  -2 -14   4       85.74       84.50      2.93 o 
  -1 -14   4        3.93        2.12      1.41 o 
   0 -14   4        1.78        0.44      1.40 o 
   1 -14   4      171.62      176.92      3.57 o 
   2 -14   4      322.25      302.51      4.77 o 
   3 -14   4       21.50       24.85      1.61 o 
   4 -14   4      164.31      158.06      3.05 o 
   5 -14   4      187.71      169.58      3.18 o 
   6 -14   4       12.91       13.60      1.72 o 
   7 -14   4        2.55        1.76      1.32 o 
   8 -14   4       88.30       84.11      2.73 o 
   9 -14   4        0.39       -1.48      1.48 o 
  10 -14   4        1.73        2.10      1.49 o 
  11 -14   4       66.83       72.42      3.81 o 
  12 -14   4       84.11       96.96      4.38 o 
  -7 -13   4        0.04        0.74      2.63 o 
  -6 -13   4      215.97      200.57      6.07 o 
  -5 -13   4       32.51       31.79      3.40 o 
  -4 -13   4        0.00        1.31      1.45 o 
  -3 -13   4      124.53      117.97      3.33 o 
  -2 -13   4       57.96       60.53      2.17 o 
  -1 -13   4      205.83      196.20      3.64 o 
   0 -13   4       64.65       74.30      3.13 o 
   1 -13   4      462.95      416.86      5.87 o 
   2 -13   4      524.91      493.71      6.61 o 
   3 -13   4        7.15        3.81      1.15 o 
   4 -13   4        2.52        2.61      1.07 o 
   5 -13   4       24.19       23.64      1.54 o 
   6 -13   4       42.10       35.42      1.98 o 
   7 -13   4        5.84        2.42      1.30 o 
   8 -13   4       13.00       14.61      1.64 o 
   9 -13   4        5.63        6.60      1.58 o 
  10 -13   4       20.06       22.03      1.90 o 
  11 -13   4       46.51       48.44      3.30 o 
  12 -13   4       35.36       36.87      3.17 o 
  -8 -12   4       22.22       23.34      3.63 o 
  -7 -12   4        8.95        5.11      3.34 o 
  -6 -12   4      184.51      173.32      5.56 o 
  -5 -12   4        7.41        6.42      2.16 o 
  -4 -12   4        7.94       11.41      1.53 o 
  -3 -12   4      107.51      101.52      2.46 o 
  -2 -12   4      255.33      225.83      3.86 o 
  -1 -12   4       11.85       11.42      1.27 o 
   0 -12   4      291.31      275.49      3.99 o 
   1 -12   4       24.69       19.84      1.26 o 
   2 -12   4        3.95        1.89      0.99 o 
   3 -12   4        3.56        5.54      1.12 o 
   4 -12   4      311.28      286.96      4.09 o 
   5 -12   4       79.65       76.20      2.06 o 
   6 -12   4        7.82        7.42      1.19 o 
   7 -12   4        3.59        1.97      1.17 o 
   8 -12   4      108.96       99.14      2.81 o 
   9 -12   4       59.99       64.19      2.42 o 
  10 -12   4       21.95       19.86      1.95 o 
  11 -12   4       62.60       58.68      3.46 o 
  12 -12   4        1.43       -3.12      3.43 o 
  13 -12   4        0.33        1.66      2.61 o 
  -9 -11   4        0.89       -1.33      2.27 o 
  -8 -11   4       40.18       38.00      3.25 o 
  -7 -11   4       48.79       45.92      3.21 o 
  -6 -11   4        0.30       -0.59      3.43 o 
  -5 -11   4       10.56        8.13      1.82 o 
  -4 -11   4       24.63       24.29      1.64 o 
  -3 -11   4      209.11      201.24      3.34 o 
  -2 -11   4      290.23      255.85      4.04 o 
  -1 -11   4      206.64      180.76      3.26 o 
   0 -11   4      184.75      184.13      2.97 o 
   1 -11   4        1.63        0.44      0.91 o 
   2 -11   4      176.27      150.18      2.62 o 
   3 -11   4       50.14       47.21      1.69 o 
   4 -11   4       13.01       17.33      1.18 o 
   5 -11   4       23.61       19.79      1.19 o 
   6 -11   4       47.56       48.52      1.54 o 
   7 -11   4       12.09        7.87      1.34 o 
   8 -11   4        1.92        3.39      1.41 o 
   9 -11   4       47.42       44.48      2.92 o 
  10 -11   4       52.84       52.42      2.76 o 
  11 -11   4       16.56       19.24      2.53 o 
  12 -11   4       12.63       14.62      2.96 o 
  13 -11   4        3.92        3.73      2.73 o 
  -9 -10   4       11.27       11.41      2.54 o 
  -8 -10   4      238.58      264.27      8.75 o 
  -7 -10   4       86.21       82.73      3.65 o 
  -6 -10   4      399.48      409.15      8.69 o 
  -5 -10   4       73.81       76.14      2.91 o 
  -4 -10   4       13.46       10.76      1.43 o 
  -3 -10   4      172.21      137.14      2.56 o 
  -2 -10   4       84.49       70.59      1.87 o 
  -1 -10   4      322.05      293.27      3.95 o 
   0 -10   4      818.59      929.98      9.99 o 
   1 -10   4        3.39        4.36      0.89 o 
   2 -10   4       90.47       95.29      1.99 o 
   3 -10   4       84.80       85.32      1.89 o 
   4 -10   4       21.90       24.39      1.23 o 
   5 -10   4        2.33        2.67      0.87 o 
   6 -10   4      286.93      274.77      4.46 o 
   7 -10   4      453.36      421.56      6.05 o 
   8 -10   4        2.63        2.30      1.41 o 
   9 -10   4        1.62        0.68      1.46 o 
  10 -10   4        4.91        3.75      1.66 o 
  11 -10   4        0.98        0.29      2.04 o 
  12 -10   4        7.81        4.89      2.53 o 
  13 -10   4       18.41       18.07      6.41 o 
 -10  -9   4        0.70        3.03      3.06 o 
  -9  -9   4       42.46       40.89      3.10 o 
  -8  -9   4        6.84        6.81      2.10 o 
  -7  -9   4       75.96       75.55      3.44 o 
  -6  -9   4      184.06      176.47      5.04 o 
  -5  -9   4       15.42       15.19      1.51 o 
  -4  -9   4       53.47       45.27      2.19 o 
  -3  -9   4       12.48        5.79      0.95 o 
  -2  -9   4      503.99      475.30      5.65 o 
  -1  -9   4      122.10      129.52      2.27 o 
   0  -9   4      196.67      216.12      3.07 o 
   1  -9   4       44.02       54.92      1.48 o 
   2  -9   4      133.13      144.12      2.32 o 
   3  -9   4        0.72        2.14      0.76 o 
   4  -9   4     1135.85     1176.55     12.35 o 
   5  -9   4      513.59      526.04      5.80 o 
   6  -9   4       72.15       70.61      1.82 o 
   7  -9   4      326.73      280.41      4.44 o 
   8  -9   4      479.31      425.22      6.20 o 
   9  -9   4        1.83        2.30      2.23 o 
  10  -9   4       40.83       38.27      2.24 o 
  11  -9   4       85.76       90.17      6.81 o 
  12  -9   4        7.38       11.55      2.74 o 
  13  -9   4       20.75       24.69      3.40 o 
 -10  -8   4       48.96       56.03      4.66 o 
  -9  -8   4      148.98      151.82      4.78 o 
  -8  -8   4        2.83        7.83      2.33 o 
  -7  -8   4       22.92       21.21      2.22 o 
  -6  -8   4      317.34      304.42      6.66 o 
  -5  -8   4      112.07       99.61      2.59 o 
  -4  -8   4       15.47       12.72      1.08 o 
  -3  -8   4     1006.25      918.83     10.53 o 
  -2  -8   4      161.47      163.86      2.38 o 
  -1  -8   4       26.01       40.88      1.22 o 
   0  -8   4       14.77       21.29      1.18 o 
   1  -8   4       73.19       70.26      1.54 o 
   2  -8   4       35.20       23.92      0.99 o 
   3  -8   4      437.31      407.36      4.49 o 
   4  -8   4     3001.26     3084.30     27.10 o 
   5  -8   4      634.08      631.68      7.15 o 
   6  -8   4       79.48       71.66      1.87 o 
   7  -8   4       32.54       23.41      1.34 o 
   8  -8   4       70.05       70.43      2.47 o 
   9  -8   4       23.49       19.41      1.78 o 
  10  -8   4       27.94       29.02      2.22 o 
  11  -8   4        1.54        0.02      1.64 o 
  12  -8   4        0.12        0.30      2.38 o 
  13  -8   4        0.04       -1.83      2.42 o 
 -11  -7   4        1.21       -1.72      2.79 o 
 -10  -7   4       18.41       20.47      4.91 o 
  -9  -7   4        8.93        8.08      4.39 o 
  -8  -7   4      254.41      252.33      6.04 o 
  -7  -7   4       47.53       43.51      2.87 o 
  -6  -7   4       35.65       50.42      2.50 o 
  -5  -7   4      148.71      115.63      2.62 o 
  -4  -7   4      147.20      153.86      2.90 o 
  -3  -7   4      494.62      434.56      5.43 o 
  -2  -7   4       59.04       75.30      1.46 o 
  -1  -7   4        4.44        4.17      0.71 o 
   0  -7   4     1088.46     1184.81     12.04 o 
   1  -7   4      309.99      333.02      4.78 o 
   2  -7   4      474.27      504.18      5.58 o 
   3  -7   4      345.42      339.12      3.63 o 
   4  -7   4      431.93      463.34      4.73 o 
   5  -7   4      329.60      325.04      4.12 o 
   6  -7   4       96.40       99.66      2.12 o 
   7  -7   4       41.11       35.72      1.67 o 
   8  -7   4        7.42       10.61      1.45 o 
   9  -7   4        4.41        0.64      1.45 o 
  10  -7   4       53.83       54.19      3.98 o 
  11  -7   4       69.65       74.49      3.01 o 
  12  -7   4       39.08       42.08      3.58 o 
  13  -7   4        9.72        9.65      2.91 o 
 -11  -6   4       46.88       47.17      4.27 o 
 -10  -6   4       59.36       51.24      9.43 o 
  -9  -6   4       87.01       87.95      5.23 o 
  -8  -6   4        2.24        1.79      1.49 o 
  -7  -6   4        0.01        4.40      1.29 o 
  -6  -6   4     2006.32     1952.02     37.31 o 
  -5  -6   4      529.37      497.69      7.58 o 
  -4  -6   4        0.26        1.12      0.79 o 
  -3  -6   4      491.57      455.17      5.48 o 
  -2  -6   4      324.88      322.63      3.58 o 
  -1  -6   4       60.57       66.85      1.86 o 
   0  -6   4        2.87        1.79      0.59 o 
   1  -6   4      160.34      182.63      2.59 o 
   2  -6   4        0.20       -0.38      0.53 o 
   3  -6   4      388.93      450.04      4.48 o 
   4  -6   4       26.19       25.95      1.06 o 
   5  -6   4       12.48       14.41      0.99 o 
   6  -6   4      196.03      175.63      3.04 o 
   7  -6   4      408.16      315.69      4.34 o 
   8  -6   4       80.66       75.30      2.77 o 
   9  -6   4        1.18        0.82      1.54 o 
  10  -6   4        0.87        2.51      1.69 o 
  11  -6   4       39.83       39.43      2.53 o 
  12  -6   4       48.34       45.50      3.57 o 
  13  -6   4        2.48        1.92      2.69 o 
 -12  -5   4        3.35        2.36      2.57 o 
 -11  -5   4        4.68        2.62      2.35 o 
 -10  -5   4       15.13       18.76      2.73 o 
  -9  -5   4       47.59       43.71      2.27 o 
  -8  -5   4        4.86        1.79      1.45 o 
  -7  -5   4      313.86      285.94      5.37 o 
  -6  -5   4        4.60        3.95      1.85 o 
  -5  -5   4      107.71      115.56      2.24 o 
  -4  -5   4       55.35       53.51      1.83 o 
  -3  -5   4       83.75       85.28      1.60 o 
  -2  -5   4      122.07      143.65      1.99 o 
  -1  -5   4      139.94      126.56      1.83 o 
   0  -5   4     4328.67     4722.50     45.76 o 
   1  -5   4     1033.17     1185.39     11.16 o 
   2  -5   4       12.08       20.47      0.78 o 
   3  -5   4      406.07      367.71      4.01 o 
   4  -5   4      595.39      644.49      6.55 o 
   5  -5   4       31.88       30.95      1.36 o 
   6  -5   4      277.98      276.73      3.83 o 
   7  -5   4      606.94      531.24      6.87 o 
   8  -5   4       30.61       28.67      1.97 o 
   9  -5   4       30.02       31.39      2.17 o 
  10  -5   4        2.17        2.27      1.71 o 
  11  -5   4        0.53        1.43      1.75 o 
  12  -5   4       66.49       69.68      4.24 o 
  13  -5   4       12.41       14.18      2.99 o 
 -12  -4   4        0.33       -2.21      2.21 o 
 -11  -4   4       19.75       23.25      2.91 o 
 -10  -4   4      101.71      108.91      4.37 o 
  -9  -4   4        4.97        4.59      1.31 o 
  -8  -4   4       51.84       64.19      2.56 o 
  -7  -4   4       10.82        8.94      1.25 o 
  -6  -4   4       95.20       96.98      2.55 o 
  -5  -4   4      585.28      535.76      6.41 o 
  -4  -4   4      418.41      469.91      5.74 o 
  -3  -4   4      690.15      684.55      7.61 o 
  -2  -4   4       25.74       30.01      0.86 o 
  -1  -4   4     1140.84     1228.03     12.24 o 
   0  -4   4     1538.70     1755.41     17.19 o 
   1  -4   4     2558.11     2835.57     29.76 o 
   2  -4   4        0.60        0.09      0.53 o 
   3  -4   4      126.61      139.34      1.83 o 
   4  -4   4     1326.12     1453.07     16.20 o 
   5  -4   4      471.12      455.28      5.79 o 
   6  -4   4       92.14       92.73      2.16 o 
   7  -4   4        6.49        3.79      1.05 o 
   8  -4   4       29.95       27.08      2.34 o 
   9  -4   4        2.43        1.78      1.85 o 
  10  -4   4        1.91        2.12      1.75 o 
  11  -4   4       15.89       17.87      2.21 o 
  12  -4   4        6.57       10.28      2.69 o 
  13  -4   4       84.57      101.27      5.48 o 
 -12  -3   4        9.50       10.68      2.56 o 
 -11  -3   4       36.53       37.92      3.16 o 
 -10  -3   4      105.20      105.47      4.15 o 
  -9  -3   4        9.33        8.35      1.98 o 
  -8  -3   4      136.49      127.78      2.87 o 
  -7  -3   4      346.83      321.07      5.60 o 
  -6  -3   4      213.83      237.29      4.23 o 
  -5  -3   4      163.83      170.93      2.18 o 
  -4  -3   4     1781.66     2008.29     18.69 o 
  -3  -3   4        0.42        1.57      0.55 o 
  -2  -3   4      352.58      417.98      4.46 o 
  -1  -3   4     3409.51     3658.30     37.84 o 
   0  -3   4     1959.11     2046.27     19.92 o 
   1  -3   4      330.63      330.04      3.68 o 
   2  -3   4     1293.73     1502.44     15.24 o 
   3  -3   4     1289.92     1480.22     15.06 o 
   4  -3   4      714.25      755.95      8.70 o 
   5  -3   4      141.24      147.29      2.84 o 
   6  -3   4      671.74      586.11      7.35 o 
   7  -3   4      236.70      174.65      3.16 o 
   8  -3   4       14.35       14.56      1.78 o 
   9  -3   4       65.99       70.88      2.94 o 
  10  -3   4       92.03       92.06      3.39 o 
  11  -3   4       43.55       44.47      2.69 o 
  12  -3   4      100.49      112.52      6.16 o 
 -13  -2   4       24.75       32.06      6.98 o 
 -12  -2   4       31.32       28.82      3.03 o 
 -11  -2   4       41.95       48.12      3.18 o 
 -10  -2   4      199.39      201.61      5.56 o 
  -9  -2   4      287.19      285.67      8.73 o 
  -8  -2   4       31.19       35.37      2.19 o 
  -7  -2   4       89.08       79.51      2.86 o 
  -6  -2   4      213.27      196.68      3.23 o 
  -5  -2   4      928.63     1029.77     10.51 o 
  -4  -2   4      317.21      360.53      4.15 o 
  -3  -2   4      487.07      547.63      5.66 o 
  -2  -2   4       62.94       67.48      1.08 o 
  -1  -2   4       41.01       43.48      0.95 o 
   0  -2   4     3413.51     3609.11     35.17 o 
   1  -2   4     1065.16     1102.74     12.01 o 
   2  -2   4      158.58      175.85      2.49 o 
   3  -2   4     1285.19     1222.97     13.45 o 
   4  -2   4      372.87      374.48      4.80 o 
   5  -2   4       52.83       58.25      1.68 o 
   6  -2   4     1268.38     1204.38     13.81 o 
   7  -2   4     1055.16      915.62     11.95 o 
   8  -2   4        0.41       -1.08      1.47 o 
   9  -2   4       46.07       42.32      2.46 o 
  10  -2   4       28.68       29.04      2.40 o 
  11  -2   4       98.96       98.40      3.72 o 
  12  -2   4      234.07      258.18      7.71 o 
 -13  -1   4       39.93       34.00      4.33 o 
 -12  -1   4       31.20       29.37      3.54 o 
 -11  -1   4        1.00        0.24      1.93 o 
 -10  -1   4       84.74       87.61      5.80 o 
  -9  -1   4       19.51       24.43      2.47 o 
  -8  -1   4      941.99      972.25     17.63 o 
  -7  -1   4      830.74      801.02     30.94 o 
  -6  -1   4      168.12      192.23      3.43 o 
  -5  -1   4     1566.71     1603.99     21.73 o 
  -4  -1   4       14.64       25.90      0.89 o 
  -3  -1   4       89.60      112.07      3.07 o 
  -2  -1   4      793.43      824.98      8.83 o 
  -1  -1   4     1009.99     1077.38     10.09 o 
   0  -1   4      557.93      680.61      7.52 o 
   1  -1   4       16.76       22.25      0.81 o 
   2  -1   4        9.83       11.77      0.90 o 
   3  -1   4     2623.13     2877.31     30.67 o 
   4  -1   4       50.88       45.33      1.39 o 
   5  -1   4        4.62        5.76      0.85 o 
   6  -1   4      476.38      472.35      5.66 o 
   7  -1   4      374.02      301.25      4.64 o 
   8  -1   4        0.00        0.64      1.52 o 
   9  -1   4        0.03       -0.91      1.49 o 
  10  -1   4       47.65       49.63      3.21 o 
  11  -1   4       45.78       52.95      3.74 o 
  12  -1   4        0.95       -1.99      1.99 o 
 -13   0   4        2.71        0.53      3.07 o 
 -12   0   4        1.10        0.87      2.20 o 
 -11   0   4       19.96       23.05      2.53 o 
 -10   0   4      165.58      160.51      4.57 o 
  -9   0   4       15.76       19.42      2.44 o 
  -8   0   4       62.97       50.85      3.93 o 
  -7   0   4      399.62      419.42      8.50 o 
  -6   0   4      225.18      218.72      6.21 o 
  -5   0   4       43.46       39.89      1.94 o 
  -4   0   4     1056.82     1203.68     16.88 o 
  -3   0   4       96.50      108.21      3.89 o 
  -2   0   4       25.77       16.92      1.26 o 
  -1   0   4     3245.07     3284.51     30.18 o 
   0   0   4     5289.17     5536.19     58.10 o 
   1   0   4     1172.59     1295.34     15.42 o 
   2   0   4      207.35      242.06      3.54 o 
   3   0   4      430.23      481.51      5.80 o 
   4   0   4       64.83       64.38      1.54 o 
   5   0   4       39.27       34.82      1.29 o 
   6   0   4      321.29      302.50      4.04 o 
   7   0   4       19.96       15.32      1.35 o 
   8   0   4        1.07        1.13      1.49 o 
   9   0   4        0.52       -1.21      1.61 o 
  10   0   4       37.90       33.60      2.54 o 
  11   0   4        2.98        2.59      2.18 o 
  12   0   4        2.92        2.18      2.06 o 
 -13   1   4       14.65       17.28      3.54 o 
 -12   1   4       71.72       70.93      4.88 o 
 -11   1   4       80.55       79.16      3.47 o 
 -10   1   4      178.62      173.38      4.63 o 
  -9   1   4      467.30      437.45     11.68 o 
  -8   1   4      859.59      865.45     23.01 o 
  -7   1   4     1061.57     1118.95     20.70 o 
  -6   1   4       90.18      111.07      4.18 o 
  -5   1   4       80.13      102.30      2.83 o 
  -4   1   4       24.14       22.01      1.99 o 
  -3   1   4       43.29       36.41      2.13 o 
  -2   1   4     3256.57     3724.21     58.15 o 
  -1   1   4      394.36      445.92      4.38 o 
   0   1   4      822.22      815.90      8.96 o 
   1   1   4       31.42       41.01      1.12 o 
   2   1   4      307.17      366.12      4.57 o 
   3   1   4      149.31      166.96      2.44 o 
   4   1   4        0.88        1.04      0.95 o 
   5   1   4      124.56      117.34      2.21 o 
   6   1   4      899.26      854.25      9.42 o 
   7   1   4      572.71      487.16      6.71 o 
   8   1   4        3.85        4.16      1.63 o 
   9   1   4       18.45       18.27      2.14 o 
  10   1   4       46.82       45.77      2.86 o 
  11   1   4       43.61       46.73      3.00 o 
 -13   2   4        0.66        0.39      3.40 o 
 -12   2   4       18.02       19.21      3.20 o 
 -11   2   4      146.00      153.63      4.57 o 
 -10   2   4        0.91        0.52      1.47 o 
  -9   2   4      219.35      219.54      7.63 o 
  -8   2   4       89.41      106.28      3.25 o 
  -7   2   4       57.61       63.06      1.78 o 
  -6   2   4        0.89        1.22      0.97 o 
  -5   2   4      403.03      402.97     10.00 o 
  -4   2   4      986.72     1025.95     21.73 o 
  -3   2   4     1916.53     2113.73     33.49 o 
  -2   2   4     1851.92     2010.02     18.78 o 
  -1   2   4      172.12      190.95      2.46 o 
   0   2   4     3526.95     4021.17     42.42 o 
   1   2   4     2068.25     2208.13     23.64 o 
   2   2   4      433.10      431.87      5.31 o 
   3   2   4      758.85      865.07      8.59 o 
   4   2   4      129.03      148.10      2.24 o 
   5   2   4        2.20       -0.88      0.88 o 
   6   2   4       18.67       16.49      1.22 o 
   7   2   4       55.78       48.23      2.06 o 
   8   2   4       91.19       87.30      3.28 o 
   9   2   4        1.39        1.07      1.78 o 
  10   2   4       56.83       62.50      4.99 o 
  11   2   4      118.11      135.20      5.10 o 
 -14   3   4        5.16       -0.29      3.20 o 
 -13   3   4       17.78       26.36      4.15 o 
 -12   3   4       79.15       75.32      5.85 o 
 -11   3   4      103.06      103.23      4.80 o 
 -10   3   4        0.15       -1.47      1.47 o 
  -9   3   4      233.94      220.10      6.88 o 
  -8   3   4        9.29        7.40      0.88 o 
  -7   3   4       10.18       17.27      1.85 o 
  -6   3   4       82.06       89.06      2.51 o 
  -5   3   4      881.53      949.91     20.80 o 
  -4   3   4      112.07      111.66      2.55 o 
  -3   3   4      489.96      603.88      8.68 o 
  -2   3   4      359.75      430.13      4.39 o 
  -1   3   4        0.42        0.42      0.59 o 
   0   3   4      427.31      543.41      6.26 o 
   1   3   4      748.82      804.64      8.38 o 
   2   3   4      227.21      227.60      2.80 o 
   3   3   4      449.58      470.26      5.11 o 
   4   3   4        7.64        5.21      1.00 o 
   5   3   4       28.23       24.19      1.29 o 
   6   3   4      245.62      238.06      3.65 o 
   7   3   4        8.43       13.03      1.54 o 
   8   3   4       74.33       77.17      3.65 o 
   9   3   4        3.27        5.51      2.27 o 
  10   3   4        6.79        2.64      2.44 o 
  11   3   4       24.13       26.18      3.10 o 
 -14   4   4        4.92        1.86      3.20 o 
 -13   4   4       88.45       93.47      5.58 o 
 -12   4   4       36.81       38.32      3.54 o 
 -11   4   4       15.66       19.68      2.96 o 
 -10   4   4       11.01       14.11      1.73 o 
  -9   4   4      104.31      111.25      5.23 o 
  -8   4   4       82.44       83.22      2.58 o 
  -7   4   4        0.64        0.62      1.04 o 
  -6   4   4        9.04        8.47      0.93 o 
  -5   4   4      103.26      104.48      2.89 o 
  -4   4   4      674.43      702.55      9.81 o 
  -3   4   4      160.71      167.19      1.80 o 
  -2   4   4      561.33      602.72      5.51 o 
  -1   4   4      171.27      184.19      2.54 o 
   0   4   4        0.27        0.19      0.59 o 
   1   4   4       60.79       70.67      1.36 o 
   2   4   4       66.94       53.41      1.31 o 
   3   4   4      164.81      139.19      2.19 o 
   4   4   4     1298.21     1249.21     12.35 o 
   5   4   4      238.66      231.77      4.01 o 
   6   4   4        5.50        6.19      1.17 o 
   7   4   4        5.34        5.80      1.42 o 
   8   4   4        4.03        5.27      2.16 o 
   9   4   4        3.88        3.08      3.57 o 
  10   4   4       37.48       35.20      3.21 o 
 -14   5   4       31.71       39.58      8.30 o 
 -13   5   4       56.29       55.48      6.60 o 
 -12   5   4      196.58      199.58      7.19 o 
 -11   5   4       73.46       65.30      5.28 o 
 -10   5   4       14.61       16.94      2.10 o 
  -9   5   4       29.07       28.48      1.34 o 
  -8   5   4      189.75      182.42      4.53 o 
  -7   5   4      546.06      538.93     12.20 o 
  -6   5   4      339.83      366.69      5.73 o 
  -5   5   4      567.99      600.17      6.92 o 
  -4   5   4     1016.59     1118.10     11.42 o 
  -3   5   4       56.84       60.04      1.00 o 
  -2   5   4       28.26       36.65      0.95 o 
  -1   5   4       30.96       35.47      1.12 o 
   0   5   4     1433.07     1614.17     16.15 o 
   1   5   4       38.38       39.99      1.25 o 
   2   5   4      361.10      382.97      4.34 o 
   3   5   4     1022.77     1021.64     11.39 o 
   4   5   4     1146.83     1108.29     15.50 o 
   5   5   4      141.73      140.37      3.32 o 
   6   5   4      208.00      207.49      4.25 o 
   7   5   4        0.03       -0.84      1.44 o 
   8   5   4        1.87        1.85      2.10 o 
   9   5   4        0.00       -2.16      2.16 o 
  10   5   4       21.62       22.46      3.44 o 
 -14   6   4        3.10        5.31      3.20 o 
 -13   6   4       86.47       83.75      5.02 o 
 -12   6   4        0.10       -2.51      2.51 o 
 -11   6   4       36.29       30.51      2.69 o 
 -10   6   4        7.97        6.20      2.04 o 
  -9   6   4      314.00      289.55      7.89 o 
  -8   6   4      146.80      145.80      4.30 o 
  -7   6   4       64.02       66.01      1.60 o 
  -6   6   4       46.94       61.48      1.38 o 
  -5   6   4     1438.08     1529.74     16.92 o 
  -4   6   4      558.05      635.67      5.90 o 
  -3   6   4       50.78       47.91      0.94 o 
  -2   6   4      209.88      228.24      3.10 o 
  -1   6   4       24.01       26.80      1.10 o 
   0   6   4       39.36       54.45      1.44 o 
   1   6   4        0.45       -0.04      0.86 o 
   2   6   4       49.52       50.90      2.22 o 
   3   6   4        3.85        4.95      0.95 o 
   4   6   4      165.39      148.68      3.86 o 
   5   6   4      113.10       99.87      2.60 o 
   6   6   4       41.52       44.73      3.49 o 
   7   6   4        1.72        3.49      1.82 o 
   8   6   4       43.40       42.64      3.25 o 
   9   6   4        2.31        1.13      2.67 o 
  10   6   4       13.87       19.22      3.54 o 
 -14   7   4        0.43       -1.97      3.96 o 
 -13   7   4        8.08        8.07      3.14 o 
 -12   7   4      127.51      132.04      5.03 o 
 -11   7   4        2.05        1.36      2.10 o 
 -10   7   4        0.21        1.66      2.02 o 
  -9   7   4       13.76       13.98      1.13 o 
  -8   7   4       83.35       87.06      2.29 o 
  -7   7   4        0.68        1.32      0.78 o 
  -6   7   4       19.51       21.45      0.99 o 
  -5   7   4        1.19        2.88      0.85 o 
  -4   7   4      257.91      287.64      3.09 o 
  -3   7   4      227.86      219.95      2.53 o 
  -2   7   4        0.12        0.18      0.72 o 
  -1   7   4       31.89       26.48      1.19 o 
   0   7   4       98.00       96.15      1.97 o 
   1   7   4        0.07        0.61      0.88 o 
   2   7   4       38.16       46.05      1.56 o 
   3   7   4       36.30       44.74      2.65 o 
   4   7   4      958.98      896.65     12.11 o 
   5   7   4       12.84       10.32      1.45 o 
   6   7   4       12.59       10.61      1.82 o 
   7   7   4        4.41        6.88      2.16 o 
   8   7   4       18.94       19.57      3.96 o 
   9   7   4       44.15       39.96      4.13 o 
 -14   8   4       14.52       15.21      4.72 o 
 -13   8   4       11.02        6.82      2.86 o 
 -12   8   4        9.09        4.84      2.55 o 
 -11   8   4       10.44       13.11      2.40 o 
 -10   8   4        2.56        5.36      1.52 o 
  -9   8   4        8.06        8.14      1.24 o 
  -8   8   4       35.63       35.51      1.60 o 
  -7   8   4      279.53      258.21      4.89 o 
  -6   8   4        9.76       11.49      1.08 o 
  -5   8   4       43.86       55.64      1.33 o 
  -4   8   4      131.63      121.79      2.27 o 
  -3   8   4       23.70       26.71      1.22 o 
  -2   8   4      787.35      716.22      7.71 o 
  -1   8   4     1667.01     1596.86     17.46 o 
   0   8   4       76.65       76.85      1.96 o 
   1   8   4     1949.03     1827.79     20.08 o 
   2   8   4      575.48      517.00      6.77 o 
   3   8   4        6.09        3.60      1.34 o 
   4   8   4      278.46      272.25      4.91 o 
   5   8   4        0.67       -1.13      1.41 o 
   6   8   4        3.47        5.09      2.07 o 
   7   8   4        3.12        4.30      2.24 o 
   8   8   4        6.33        6.45      3.06 o 
 -14   9   4        1.48       -2.86      2.86 o 
 -13   9   4       47.87       48.64      5.51 o 
 -12   9   4        0.23       -0.22      2.28 o 
 -11   9   4       10.75        8.19      1.75 o 
 -10   9   4        0.08       -1.42      1.42 o 
  -9   9   4        2.81        3.00      1.24 o 
  -8   9   4       40.45       42.25      1.79 o 
  -7   9   4       33.33       30.20      1.53 o 
  -6   9   4      845.21      811.45     18.58 o 
  -5   9   4       13.64       11.66      1.00 o 
  -4   9   4       23.29       22.49      1.15 o 
  -3   9   4       65.02       59.60      1.65 o 
  -2   9   4      201.93      194.58      2.90 o 
  -1   9   4       13.35       12.01      1.15 o 
   0   9   4      393.96      346.90      6.38 o 
   1   9   4      225.99      211.32      3.61 o 
   2   9   4      159.39      158.30      3.20 o 
   3   9   4       59.22       59.05      2.96 o 
   4   9   4        8.87        7.96      1.60 o 
   5   9   4        0.63       -1.15      1.41 o 
   6   9   4        6.42        1.77      1.93 o 
   7   9   4        0.00        1.51      2.67 o 
   8   9   4       18.54       13.43      3.33 o 
 -13  10   4       10.06        6.95      2.69 o 
 -12  10   4      177.23      182.69      6.22 o 
 -11  10   4        7.14        8.00      1.81 o 
 -10  10   4       13.95       13.22      1.83 o 
  -9  10   4       30.57       34.70      1.81 o 
  -8  10   4        6.62        6.99      1.24 o 
  -7  10   4       47.63       49.13      1.93 o 
  -6  10   4        0.06       -1.06      1.06 o 
  -5  10   4      137.49      135.34      2.77 o 
  -4  10   4        9.09        6.48      1.25 o 
  -3  10   4      257.31      240.47      3.63 o 
  -2  10   4       63.24       59.52      1.68 o 
  -1  10   4       66.78       62.76      1.89 o 
   0  10   4       64.83       60.09      2.00 o 
   1  10   4        6.52        5.20      1.25 o 
   2  10   4        0.11        0.13      1.27 o 
   3  10   4       10.42       11.79      1.75 o 
   4  10   4      106.12      105.75      3.18 o 
   5  10   4        0.10       -1.58      1.78 o 
   6  10   4       77.94       81.13      3.68 o 
   7  10   4        7.63        5.44      4.53 o 
 -13  11   4       42.83       46.11      4.55 o 
 -12  11   4        0.45        4.35      2.58 o 
 -11  11   4        4.24        3.89      1.81 o 
 -10  11   4        1.34        2.75      1.62 o 
  -9  11   4        1.23       -0.69      1.40 o 
  -8  11   4       12.34       12.62      1.47 o 
  -7  11   4        2.93        1.57      1.24 o 
  -6  11   4       52.16       56.39      1.77 o 
  -5  11   4       21.41       21.13      1.46 o 
  -4  11   4       39.13       43.94      2.81 o 
  -3  11   4       41.10       38.46      1.90 o 
  -2  11   4       39.61       38.30      1.63 o 
  -1  11   4       64.19       65.38      1.95 o 
   0  11   4        6.95        3.25      1.32 o 
   1  11   4      256.02      234.41      4.72 o 
   2  11   4       84.01       74.80      2.70 o 
   3  11   4       44.15       41.25      2.28 o 
   4  11   4        6.51        4.68      1.65 o 
   5  11   4      100.34       93.83      3.82 o 
   6  11   4      125.42      138.63      5.37 o 
   7  11   4        0.70       -1.03      7.17 o 
 -13  12   4        1.14       -2.34      2.55 o 
 -12  12   4        0.59       -0.23      1.91 o 
 -11  12   4        0.00       -0.95      1.70 o 
 -10  12   4       27.45       23.42      1.91 o 
  -9  12   4      104.05       98.56      2.94 o 
  -8  12   4       36.47       36.65      1.98 o 
  -7  12   4       37.95       44.17      2.24 o 
  -6  12   4        2.29        2.97      1.28 o 
  -5  12   4      147.32      149.74      3.31 o 
  -4  12   4        2.66        1.97      1.27 o 
  -3  12   4      155.44      140.27      4.30 o 
  -2  12   4       24.13       21.94      1.52 o 
  -1  12   4      100.58       93.04      2.35 o 
   0  12   4       41.61       37.01      1.92 o 
   1  12   4       83.19       84.37      4.55 o 
   2  12   4       56.70       55.37      2.51 o 
   3  12   4        8.43        6.50      2.08 o 
   4  12   4       16.07       16.01      2.09 o 
   5  12   4       57.57       57.84      3.35 o 
   6  12   4        4.42        5.27      3.29 o 
 -13  13   4        0.69       -0.92      3.60 o 
 -12  13   4       49.74       49.51      2.53 o 
 -11  13   4       35.00       42.18      2.75 o 
 -10  13   4       35.15       33.34      2.14 o 
  -9  13   4        7.37        8.11      1.79 o 
  -8  13   4       38.17       36.30      2.24 o 
  -7  13   4        4.30        6.90      2.26 o 
  -6  13   4       29.96       34.02      1.78 o 
  -5  13   4        0.03       -0.52      1.25 o 
  -4  13   4       10.01       10.32      1.49 o 
  -3  13   4        8.52        6.70      1.60 o 
  -2  13   4        8.42        9.43      1.59 o 
  -1  13   4        3.34        3.35      1.20 o 
   0  13   4        7.50        5.71      1.33 o 
   1  13   4        5.57        4.98      1.64 o 
   2  13   4        3.64        3.11      1.68 o 
   3  13   4        0.85        0.77      1.74 o 
   4  13   4       56.96       59.21      3.35 o 
   5  13   4       63.00       71.21      3.68 o 
 -12  14   4       22.70       24.67      3.68 o 
 -11  14   4       11.08       12.38      2.35 o 
 -10  14   4        6.82        7.21      1.97 o 
  -9  14   4        7.31       10.65      2.02 o 
  -8  14   4      128.37      121.47      3.83 o 
  -7  14   4      100.35       94.82      3.70 o 
  -6  14   4      170.17      164.57      3.69 o 
  -5  14   4       14.94       15.06      1.73 o 
  -4  14   4      284.77      291.18      5.32 o 
  -3  14   4      111.25      105.01      3.65 o 
  -2  14   4        0.93        0.55      1.60 o 
  -1  14   4        0.35        0.26      1.57 o 
   0  14   4        3.47        1.29      1.43 o 
   1  14   4        0.83        0.01      1.48 o 
   2  14   4       37.62       36.92      2.40 o 
   3  14   4        0.74        0.54      1.84 o 
   4  14   4       25.28       22.63      2.73 o 
 -12  15   4        7.21        5.36      2.48 o 
 -11  15   4       16.45       18.86      4.27 o 
 -10  15   4        2.63       -0.42      1.83 o 
  -9  15   4       24.93       24.83      2.41 o 
  -8  15   4      101.12      102.31      3.66 o 
  -7  15   4       63.93       64.20      3.70 o 
  -6  15   4      132.53      134.21      4.71 o 
  -5  15   4        0.45        0.69      1.46 o 
  -4  15   4        1.99       -1.10      2.12 o 
  -3  15   4        2.09       -0.97      1.66 o 
  -2  15   4        3.17        2.57      1.98 o 
  -1  15   4        2.60        2.31      2.08 o 
   0  15   4        0.63        3.84      1.65 o 
   1  15   4        4.45        4.04      1.65 o 
   2  15   4       43.23       43.06      2.43 o 
   3  15   4        0.47        2.06      1.70 o 
 -11  16   4        8.84        8.02      2.67 o 
 -10  16   4        1.33        2.31      1.97 o 
  -9  16   4        9.04        5.67      2.10 o 
  -8  16   4        1.02        3.08      2.06 o 
  -7  16   4       36.27       33.66      3.49 o 
  -6  16   4        0.26        0.97      1.73 o 
  -5  16   4        1.73        3.04      1.65 o 
  -4  16   4       24.03       23.57      2.17 o 
  -3  16   4       10.17       13.45      2.10 o 
  -2  16   4        1.27       -1.00      1.78 o 
  -1  16   4       11.15       11.74      2.57 o 
   0  16   4        1.28       -1.01      2.45 o 
   1  16   4       10.36       11.42      2.37 o 
   2  16   4       56.10       60.15      2.77 o 
 -10  17   4       35.62       38.98      2.90 o 
  -9  17   4       35.65       35.07      2.93 o 
  -8  17   4        0.58       -1.91      1.91 o 
  -7  17   4       35.49       35.60      2.91 o 
  -6  17   4        1.19       -1.69      1.69 o 
  -5  17   4       16.99       18.00      2.05 o 
  -4  17   4      156.35      159.00      4.72 o 
  -3  17   4      161.22      166.73      9.15 o 
  -2  17   4       25.04       31.91      3.09 o 
  -1  17   4        7.05        6.74      3.84 o 
   0  17   4       11.91        9.94      2.65 o 
  -9  18   4       22.49       17.91      3.02 o 
  -8  18   4      108.39      111.50      4.41 o 
  -7  18   4       21.34       24.30      2.70 o 
  -6  18   4       66.62       68.61      3.58 o 
  -5  18   4       10.94       11.27      2.03 o 
  -4  18   4        0.60       -1.82      1.82 o 
  -3  18   4        7.85        4.56      2.23 o 
  -2  18   4      203.28      197.49      6.21 o 
  -1  18   4       14.79       12.63      2.82 o 
  -6  19   4       60.39       56.31      2.87 o 
  -5  19   4       67.24       73.60      3.24 o 
   3 -21   5        0.55        1.49      2.31 o 
   4 -21   5        1.48        2.30      2.36 o 
   5 -21   5        0.78       -1.81      2.64 o 
   6 -21   5        0.83        0.60      2.67 o 
   0 -20   5       38.98       47.63      4.14 o 
   1 -20   5      277.11      297.11      6.88 o 
   2 -20   5       27.16       28.64      2.46 o 
   3 -20   5        3.49        1.15      3.98 o 
   4 -20   5       35.61       40.19      3.07 o 
   5 -20   5       13.21       16.78      2.59 o 
   6 -20   5       21.12       23.03      3.38 o 
   7 -20   5       13.29       14.77      2.56 o 
   8 -20   5       80.35       91.27      3.74 o 
  -2 -19   5        8.00        8.64      2.50 o 
  -1 -19   5        0.05        2.19      2.15 o 
   0 -19   5       17.83       28.08      3.03 o 
   1 -19   5        4.76        5.08      1.95 o 
   2 -19   5        3.26        0.88      1.77 o 
   3 -19   5       31.34       34.20      2.73 o 
   4 -19   5       32.73       31.96      2.89 o 
   5 -19   5       64.03       60.23      3.59 o 
   6 -19   5       26.31       28.72      2.73 o 
   7 -19   5        0.87        0.47      1.72 o 
   8 -19   5        0.03       -1.26      1.68 o 
   9 -19   5        0.59       -0.46      1.92 o 
  -3 -18   5      127.87      145.22      5.66 o 
  -2 -18   5      168.65      185.56      5.37 o 
  -1 -18   5        0.01        2.03      2.12 o 
   0 -18   5        0.13       -1.38      1.72 o 
   1 -18   5      204.57      195.06      4.61 o 
   2 -18   5       13.02       15.91      2.08 o 
   3 -18   5       10.80       14.80      2.02 o 
   4 -18   5      114.34      110.81      3.56 o 
   5 -18   5      158.46      157.80      4.24 o 
   6 -18   5        0.30        1.97      1.76 o 
   7 -18   5       55.18       56.97      3.99 o 
   8 -18   5       28.53       26.99      2.14 o 
   9 -18   5       24.21       29.20      2.26 o 
  10 -18   5        0.02       -0.08      1.73 o 
  -4 -17   5       34.70       33.56      4.13 o 
  -3 -17   5      120.06      115.96      5.84 o 
  -2 -17   5       27.66       30.99      2.73 o 
  -1 -17   5       41.41       41.07      2.56 o 
   0 -17   5        1.15       -1.58      1.58 o 
   1 -17   5       29.88       31.23      2.22 o 
   2 -17   5       58.88       61.05      2.75 o 
   3 -17   5       48.69       48.24      2.48 o 
   4 -17   5        1.19        0.01      1.37 o 
   5 -17   5      102.68      102.18      3.42 o 
   6 -17   5        5.98        5.71      2.00 o 
   7 -17   5        4.04        3.64      1.55 o 
   8 -17   5       20.87       23.70      2.09 o 
   9 -17   5       32.36       35.45      2.78 o 
  10 -17   5        0.13        0.92      1.69 o 
  11 -17   5       79.99       85.27      3.81 o 
  -5 -16   5        1.85       -1.71      2.79 o 
  -4 -16   5       11.77       10.00      3.20 o 
  -3 -16   5      297.38      319.42      7.03 o 
  -2 -16   5      469.36      506.54     11.77 o 
  -1 -16   5        0.01        1.55      1.60 o 
   0 -16   5        7.88        8.97      1.68 o 
   1 -16   5       73.79       71.02      2.72 o 
   2 -16   5        4.45        3.95      1.58 o 
   3 -16   5        0.81       -0.58      1.36 o 
   4 -16   5      334.62      324.70      4.97 o 
   5 -16   5       21.68       24.74      1.90 o 
   6 -16   5       55.87       61.40      2.53 o 
   7 -16   5       76.97       79.30      2.60 o 
   8 -16   5      145.44      141.73      3.67 o 
   9 -16   5       11.27       12.84      1.94 o 
  10 -16   5       14.98       13.51      1.90 o 
  11 -16   5       28.58       30.08      3.63 o 
  -6 -15   5       94.79      102.52      5.85 o 
  -5 -15   5       75.57       75.03      8.11 o 
  -4 -15   5      123.97      120.64      5.72 o 
  -3 -15   5        5.75        5.04      1.87 o 
  -2 -15   5       60.61       65.62      2.69 o 
  -1 -15   5      141.04      137.66      3.57 o 
   0 -15   5        5.64        5.28      1.51 o 
   1 -15   5      200.72      186.30      4.90 o 
   2 -15   5        2.89        2.75      1.47 o 
   3 -15   5       17.53       15.44      1.61 o 
   4 -15   5        0.00       -0.86      1.15 o 
   5 -15   5        0.13        0.25      1.21 o 
   6 -15   5      282.78      264.39      4.75 o 
   7 -15   5       76.89       83.12      2.56 o 
   8 -15   5       30.70       28.80      3.12 o 
   9 -15   5       22.94       21.64      1.99 o 
  10 -15   5       48.73       51.49      2.31 o 
  11 -15   5       15.45       21.36      2.90 o 
  12 -15   5       11.56        9.44      3.29 o 
  -7 -14   5       69.96       62.92      4.66 o 
  -6 -14   5      340.80      328.53     14.34 o 
  -5 -14   5      247.77      249.57      8.26 o 
  -4 -14   5       67.04       71.72      3.82 o 
  -3 -14   5        3.96        4.49      1.78 o 
  -2 -14   5       13.89       13.06      1.68 o 
  -1 -14   5      102.41       89.58      2.86 o 
   0 -14   5       47.09       46.93      2.16 o 
   1 -14   5      474.44      469.40      7.18 o 
   2 -14   5        0.04        0.40      1.13 o 
   3 -14   5      572.29      533.97      7.20 o 
   4 -14   5      796.94      733.29      8.65 o 
   5 -14   5       23.58       27.49      1.61 o 
   6 -14   5       30.39       25.68      1.80 o 
   7 -14   5        3.82        6.05      1.45 o 
   8 -14   5       63.66       63.71      2.54 o 
   9 -14   5      179.99      190.55      4.14 o 
  10 -14   5       49.39       52.71      2.47 o 
  11 -14   5      123.80      131.85      4.87 o 
  12 -14   5        5.50        5.86      2.86 o 
  -8 -13   5        2.81        6.70      2.50 o 
  -7 -13   5      202.69      208.12      6.34 o 
  -6 -13   5      199.62      200.43      7.13 o 
  -5 -13   5        6.13        9.12      2.30 o 
  -4 -13   5       15.38       21.85      2.46 o 
  -3 -13   5       12.78       12.45      1.65 o 
  -2 -13   5       45.61       43.58      1.97 o 
  -1 -13   5       12.61       11.27      1.40 o 
   0 -13   5      297.38      270.05      5.53 o 
   1 -13   5      208.89      190.30      3.49 o 
   2 -13   5       66.67       60.25      2.04 o 
   3 -13   5       16.26       18.80      1.43 o 
   4 -13   5        0.02        1.31      1.07 o 
   5 -13   5       79.04       76.22      2.16 o 
   6 -13   5       47.49       45.32      1.87 o 
   7 -13   5        3.86        5.87      1.58 o 
   8 -13   5      201.21      197.68      4.05 o 
   9 -13   5        5.76        7.93      1.80 o 
  10 -13   5        0.99       -1.69      1.69 o 
  11 -13   5       32.42       32.39      3.54 o 
  12 -13   5       17.57       17.54      3.18 o 
  -8 -12   5       15.10       14.82      2.66 o 
  -7 -12   5        0.01        0.83      2.16 o 
  -6 -12   5       23.84       35.41      3.48 o 
  -5 -12   5       38.41       42.46      3.95 o 
  -4 -12   5      120.09      122.53      2.97 o 
  -3 -12   5       26.96       26.60      1.62 o 
  -2 -12   5        8.37        6.40      1.26 o 
  -1 -12   5       22.50       18.02      1.94 o 
   0 -12   5      982.23      895.10     10.21 o 
   1 -12   5      252.77      242.66      4.30 o 
   2 -12   5      158.84      157.02      3.00 o 
   3 -12   5       17.24       13.23      1.22 o 
   4 -12   5       79.66       83.27      2.11 o 
   5 -12   5        1.35        2.04      0.99 o 
   6 -12   5      390.71      369.73      4.71 o 
   7 -12   5       14.94       12.89      1.66 o 
   8 -12   5       12.84       13.84      1.64 o 
   9 -12   5       28.79       29.94      1.96 o 
  10 -12   5       15.10       14.28      1.97 o 
  11 -12   5       12.39       12.66      1.93 o 
  12 -12   5       12.71       12.20      2.99 o 
  -9 -11   5        3.52        2.39      2.19 o 
  -8 -11   5      152.86      150.41      5.10 o 
  -7 -11   5        5.55        6.33      2.47 o 
  -6 -11   5      221.30      223.31      6.51 o 
  -5 -11   5        1.66        1.16      3.11 o 
  -4 -11   5        5.84        2.44      1.28 o 
  -3 -11   5       11.12       11.28      1.33 o 
  -2 -11   5       42.58       30.17      1.56 o 
  -1 -11   5      906.56      811.07      9.69 o 
   0 -11   5      397.74      327.44      4.35 o 
   1 -11   5      131.59      137.79      2.46 o 
   2 -11   5      105.62      100.65      2.11 o 
   3 -11   5      154.16      145.82      2.79 o 
   4 -11   5      299.11      267.37      3.82 o 
   5 -11   5       76.66       70.48      1.84 o 
   6 -11   5      391.69      375.33      8.00 o 
   7 -11   5      352.84      322.13      5.48 o 
   8 -11   5       17.97       20.00      1.69 o 
   9 -11   5       14.68       17.08      1.76 o 
  10 -11   5        2.10        3.45      1.72 o 
  11 -11   5        0.00       -0.69      1.69 o 
  12 -11   5        0.00       -2.14      2.47 o 
  -9 -10   5      114.03      122.79      4.61 o 
  -8 -10   5      227.76      225.04      6.10 o 
  -7 -10   5       10.71       10.56      2.22 o 
  -6 -10   5        8.63       10.78      2.36 o 
  -5 -10   5        0.14       -0.39      1.59 o 
  -4 -10   5       24.84       29.99      1.61 o 
  -3 -10   5        7.30        4.75      1.01 o 
  -2 -10   5      170.44      161.93      3.44 o 
  -1 -10   5      481.64      449.69      5.93 o 
   0 -10   5      206.29      214.80      3.17 o 
   1 -10   5       10.70        8.38      0.93 o 
   2 -10   5      213.97      239.94      3.40 o 
   3 -10   5      101.23      105.47      2.01 o 
   4 -10   5      400.78      432.42      5.01 o 
   5 -10   5      334.87      306.13      3.92 o 
   6 -10   5      641.46      616.48      8.31 o 
   7 -10   5      194.97      183.67      3.79 o 
   8 -10   5       20.25       23.31      1.73 o 
   9 -10   5       47.12       50.46      2.43 o 
  10 -10   5       11.11        8.70      1.77 o 
  11 -10   5       99.36      102.12      3.70 o 
  12 -10   5        1.68       -1.37      2.44 o 
  13 -10   5        2.04        6.28      2.79 o 
 -10  -9   5       58.51       65.81      9.06 o 
  -9  -9   5        2.60        3.07      2.10 o 
  -8  -9   5       79.46       76.07      3.55 o 
  -7  -9   5       14.18       16.85      2.22 o 
  -6  -9   5        0.00        1.99      1.72 o 
  -5  -9   5       52.63       49.55      2.68 o 
  -4  -9   5      123.53      106.73      2.46 o 
  -3  -9   5      384.81      348.23      4.43 o 
  -2  -9   5       80.11       82.74      2.24 o 
  -1  -9   5       33.41       37.47      1.75 o 
   0  -9   5       14.51       20.16      1.05 o 
   1  -9   5       51.49       58.47      1.55 o 
   2  -9   5       53.23       55.54      1.50 o 
   3  -9   5       79.24       77.81      1.56 o 
   4  -9   5      290.45      297.72      3.73 o 
   5  -9   5       64.46       69.01      1.83 o 
   6  -9   5        2.22        2.99      1.02 o 
   7  -9   5       11.53       11.65      1.36 o 
   8  -9   5      203.00      164.10      3.83 o 
   9  -9   5        1.29       -0.86      1.43 o 
  10  -9   5       24.72       28.14      2.41 o 
  11  -9   5       52.41       61.12      2.95 o 
  12  -9   5       15.79       13.61      2.95 o 
  13  -9   5        1.30        3.18      2.88 o 
 -11  -8   5        9.51       10.34      3.33 o 
 -10  -8   5      140.29      160.61      6.92 o 
  -9  -8   5       30.96       33.26      2.64 o 
  -8  -8   5      381.12      372.90      7.92 o 
  -7  -8   5       91.70       92.33      3.44 o 
  -6  -8   5      248.61      253.31      5.79 o 
  -5  -8   5        6.39       11.46      2.49 o 
  -4  -8   5      178.58      160.89      4.17 o 
  -3  -8   5       60.82       60.69      1.67 o 
  -2  -8   5       30.60       33.45      1.20 o 
  -1  -8   5      517.71      541.26      6.06 o 
   0  -8   5        0.52        3.08      0.73 o 
   1  -8   5       56.53       62.57      1.54 o 
   2  -8   5      296.88      319.37      3.71 o 
   3  -8   5      896.36      904.22      8.55 o 
   4  -8   5       14.79       15.80      0.98 o 
   5  -8   5      388.85      391.41      4.91 o 
   6  -8   5      102.81       97.47      2.09 o 
   7  -8   5      492.93      467.70      5.87 o 
   8  -8   5        7.26        1.99      1.41 o 
   9  -8   5       17.71       20.31      1.91 o 
  10  -8   5        2.72       -1.21      2.56 o 
  11  -8   5       19.95       21.73      2.23 o 
  12  -8   5        2.08       -0.51      2.61 o 
  13  -8   5       21.52       24.31      3.42 o 
 -11  -7   5       32.39       24.49      5.47 o 
 -10  -7   5       89.48       92.46      5.20 o 
  -9  -7   5       75.91       75.57      3.20 o 
  -8  -7   5      168.37      156.55      5.33 o 
  -7  -7   5       38.52       44.92      2.50 o 
  -6  -7   5        7.49        3.20      2.18 o 
  -5  -7   5      580.70      541.42      8.38 o 
  -4  -7   5     2479.45     2399.43     25.56 o 
  -3  -7   5        4.38        4.36      0.82 o 
  -2  -7   5      358.87      372.50      4.40 o 
  -1  -7   5      238.99      273.69      3.41 o 
   0  -7   5       29.48       36.22      1.14 o 
   1  -7   5      297.30      312.38      3.56 o 
   2  -7   5      483.12      555.87      5.78 o 
   3  -7   5       12.41       13.97      0.86 o 
   4  -7   5      107.46      131.79      2.11 o 
   5  -7   5      141.25      121.42      2.23 o 
   6  -7   5       87.78       88.87      2.00 o 
   7  -7   5       74.28       68.73      1.95 o 
   8  -7   5      112.04      125.46      3.34 o 
   9  -7   5      200.08      200.64      6.05 o 
  10  -7   5       30.86       34.93      2.83 o 
  11  -7   5      126.62      135.69      4.20 o 
  12  -7   5       84.89       91.68      4.77 o 
  13  -7   5       27.50       34.68      5.24 o 
 -11  -6   5        5.12        3.57      2.90 o 
 -10  -6   5      128.42      130.59      5.73 o 
  -9  -6   5       14.03       14.87      2.19 o 
  -8  -6   5       26.05       21.29      1.92 o 
  -7  -6   5       94.60       95.83      3.11 o 
  -6  -6   5       23.50       15.66      2.00 o 
  -5  -6   5      336.53      302.72      4.61 o 
  -4  -6   5      640.90      629.34      7.32 o 
  -3  -6   5      178.62      202.20      2.73 o 
  -2  -6   5     1287.48     1395.18     15.07 o 
  -1  -6   5      136.81      120.59      1.75 o 
   0  -6   5      316.30      320.45      3.78 o 
   1  -6   5      868.73      927.58      9.56 o 
   2  -6   5     2444.73     2519.83     23.42 o 
   3  -6   5      352.47      332.91      3.78 o 
   4  -6   5        8.84       15.19      0.88 o 
   5  -6   5        0.24       -0.49      0.85 o 
   6  -6   5        2.58        0.32      0.98 o 
   7  -6   5       80.13       76.64      2.06 o 
   8  -6   5      113.76       86.94      3.04 o 
   9  -6   5        0.07       -0.22      1.59 o 
  10  -6   5       50.84       47.10      2.63 o 
  11  -6   5        0.22       -0.84      1.79 o 
  12  -6   5        8.03        8.89      2.79 o 
  13  -6   5        3.84       -1.28      3.06 o 
 -12  -5   5       41.32       42.88      5.85 o 
 -11  -5   5        2.21        3.28      2.38 o 
 -10  -5   5       47.21       50.13      3.36 o 
  -9  -5   5        2.05        0.90      2.02 o 
  -8  -5   5        7.52        9.99      1.37 o 
  -7  -5   5      740.97      653.69     10.00 o 
  -6  -5   5        1.35        2.20      1.03 o 
  -5  -5   5       85.11       75.86      1.88 o 
  -4  -5   5      225.01      254.42      3.35 o 
  -3  -5   5        0.05        2.94      0.62 o 
  -2  -5   5     2186.50     2371.64     24.89 o 
  -1  -5   5     3839.29     4161.92     40.22 o 
   0  -5   5        1.92        1.09      0.90 o 
   1  -5   5      112.96      123.01      1.89 o 
   2  -5   5        5.46        3.33      0.62 o 
   3  -5   5      472.13      512.72      5.35 o 
   4  -5   5      367.29      360.74      4.13 o 
   5  -5   5     1010.62     1032.58     11.97 o 
   6  -5   5      232.16      240.01      4.08 o 
   7  -5   5      172.96      151.41      3.49 o 
   8  -5   5       83.67       63.61      2.67 o 
   9  -5   5        0.08        0.45      1.63 o 
  10  -5   5        0.34        1.28      1.69 o 
  11  -5   5       13.89       15.93      2.31 o 
  12  -5   5       49.77       49.38      2.96 o 
 -12  -4   5        1.43        2.31      2.41 o 
 -11  -4   5       29.32       33.42      3.79 o 
 -10  -4   5       55.56       61.82      3.44 o 
  -9  -4   5      147.72      164.42      4.82 o 
  -8  -4   5      768.98      798.08     14.29 o 
  -7  -4   5       33.19       38.31      1.72 o 
  -6  -4   5      336.06      299.57      7.89 o 
  -5  -4   5        1.61        1.16      0.64 o 
  -4  -4   5     2142.20     2284.45     27.16 o 
  -3  -4   5      402.45      417.83      4.27 o 
  -2  -4   5        0.01        0.50      0.59 o 
  -1  -4   5     1260.19     1355.78     14.46 o 
   0  -4   5        0.28        0.96      0.54 o 
   1  -4   5     1830.16     2079.81     20.56 o 
   2  -4   5     1377.19     1553.46     15.79 o 
   3  -4   5       82.04       85.73      1.56 o 
   4  -4   5        0.40        0.85      0.69 o 
   5  -4   5      223.47      191.50      3.08 o 
   6  -4   5       61.33       45.91      1.70 o 
   7  -4   5        3.53        2.00      1.12 o 
   8  -4   5        0.34        2.22      1.54 o 
   9  -4   5      104.85      101.06      3.42 o 
  10  -4   5       11.67       13.43      2.05 o 
  11  -4   5      117.30      123.66      4.09 o 
  12  -4   5       18.13       17.72      3.59 o 
 -12  -3   5        7.52        4.98      2.51 o 
 -11  -3   5        4.21        2.77      2.19 o 
 -10  -3   5       15.79       21.72      3.69 o 
  -9  -3   5      312.83      295.10      6.71 o 
  -8  -3   5      283.42      284.29      6.28 o 
  -7  -3   5       79.07       81.33      4.58 o 
  -6  -3   5      386.06      400.08      7.03 o 
  -5  -3   5      391.83      415.14      4.62 o 
  -4  -3   5       14.64       27.02      0.84 o 
  -3  -3   5       97.04      105.64      1.38 o 
  -2  -3   5     1662.99     1899.19     17.55 o 
  -1  -3   5      736.66      796.80      8.64 o 
   0  -3   5     1156.49     1194.94     13.98 o 
   1  -3   5       99.51      124.29      1.69 o 
   2  -3   5       39.05       44.34      1.13 o 
   3  -3   5      122.55      120.65      2.13 o 
   4  -3   5      629.02      604.53      7.21 o 
   5  -3   5      823.24      820.95      9.60 o 
   6  -3   5      474.28      474.26      8.13 o 
   7  -3   5      120.23      124.87      2.87 o 
   8  -3   5       46.19       50.51      2.83 o 
   9  -3   5      291.62      274.19      8.24 o 
  10  -3   5        3.60        5.02      1.89 o 
  11  -3   5       89.38       96.61      4.47 o 
  12  -3   5        0.13       -1.82      1.82 o 
 -13  -2   5        1.86        1.48      3.20 o 
 -12  -2   5       68.94       68.43      3.73 o 
 -11  -2   5        0.66       -0.19      2.05 o 
 -10  -2   5        1.55        1.75      1.84 o 
  -9  -2   5        5.61        4.77      1.73 o 
  -8  -2   5       20.16       15.09      1.73 o 
  -7  -2   5      417.84      379.56      8.09 o 
  -6  -2   5       51.37       56.31      2.02 o 
  -5  -2   5       18.31       17.85      1.18 o 
  -4  -2   5      353.76      428.11      4.97 o 
  -3  -2   5      548.20      603.99      6.13 o 
  -2  -2   5       15.52       23.30      0.71 o 
  -1  -2   5       26.68       25.60      0.73 o 
   0  -2   5        1.98        6.42      1.13 o 
   1  -2   5      356.02      359.29      4.39 o 
   2  -2   5     1074.36     1262.49     13.88 o 
   3  -2   5      317.32      356.94      4.52 o 
   4  -2   5      173.55      176.87      2.85 o 
   5  -2   5      243.51      233.57      3.54 o 
   6  -2   5        9.98       12.26      1.22 o 
   7  -2   5      210.03      193.05      6.05 o 
   8  -2   5        0.00       -1.61      1.61 o 
   9  -2   5        9.65        2.41      1.74 o 
  10  -2   5      145.94      151.63      4.40 o 
  11  -2   5      112.56      124.46      4.23 o 
  12  -2   5        2.87        1.03      2.81 o 
 -13  -1   5        0.00        4.23      3.14 o 
 -12  -1   5       42.90       46.22      4.72 o 
 -11  -1   5       66.37       72.77      3.50 o 
 -10  -1   5       29.60       29.21      5.82 o 
  -9  -1   5       22.09       24.27      1.98 o 
  -8  -1   5      171.43      196.32      8.21 o 
  -7  -1   5        2.71        4.11      1.02 o 
  -6  -1   5      176.39      228.89      3.83 o 
  -5  -1   5      884.53      974.74     20.04 o 
  -4  -1   5     3624.50     4082.59    111.71 o 
  -3  -1   5      128.73      126.10      2.37 o 
  -2  -1   5       39.68       35.94      0.70 o 
  -1  -1   5     1182.09     1335.02     12.47 o 
   0  -1   5      387.13      445.90      5.16 o 
   1  -1   5     2166.22     2360.95     27.66 o 
   2  -1   5     4826.61     5253.21     60.86 o 
   3  -1   5       97.32      111.73      2.27 o 
   4  -1   5       46.74       47.01      1.72 o 
   5  -1   5       27.11       22.47      1.27 o 
   6  -1   5      169.05      127.87      2.93 o 
   7  -1   5      205.39      184.20      3.49 o 
   8  -1   5       99.76       99.70      3.36 o 
   9  -1   5        8.79       10.83      1.90 o 
  10  -1   5       81.64       85.60      3.52 o 
  11  -1   5      257.57      268.54      7.79 o 
  12  -1   5       12.22       10.43      2.36 o 
 -13   0   5       46.00       46.38      4.40 o 
 -12   0   5      121.01      113.88      6.04 o 
 -11   0   5       85.54       76.49      5.31 o 
 -10   0   5       91.04       88.60      3.38 o 
  -9   0   5       56.85       62.49      2.88 o 
  -8   0   5       79.84       76.33      2.56 o 
  -7   0   5        0.67        2.59      0.84 o 
  -6   0   5       35.19       35.87      1.38 o 
  -5   0   5      123.00      131.57      3.73 o 
  -4   0   5     1708.81     2016.71     40.30 o 
  -3   0   5      950.72      966.35     15.66 o 
  -2   0   5      321.10      323.02      3.44 o 
  -1   0   5      236.78      237.05      2.51 o 
   0   0   5      454.36      483.53      5.62 o 
   1   0   5        0.05       -0.13      0.62 o 
   2   0   5        2.62        2.09      0.66 o 
   3   0   5      499.85      521.89      6.37 o 
   4   0   5       89.48       77.82      1.87 o 
   5   0   5      101.78      102.45      2.35 o 
   6   0   5      112.00       89.02      2.12 o 
   7   0   5       16.72       13.66      1.42 o 
   8   0   5       20.18       23.73      2.14 o 
   9   0   5        0.44        0.58      1.74 o 
  10   0   5        1.36       -0.74      1.87 o 
  11   0   5      318.97      334.47      7.35 o 
 -13   1   5        0.15       -1.99      2.79 o 
 -12   1   5      441.68      447.87     12.32 o 
 -11   1   5       28.01       27.46      3.20 o 
 -10   1   5        2.77        4.61      1.61 o 
  -9   1   5        1.23        4.12      1.47 o 
  -8   1   5       26.57       21.16      1.25 o 
  -7   1   5       89.17       81.05      6.03 o 
  -6   1   5       23.11       30.32      1.62 o 
  -5   1   5       24.81       21.99      2.40 o 
  -4   1   5       81.60      108.25      4.72 o 
  -3   1   5      158.57      187.02      3.66 o 
  -2   1   5        0.24        0.51      0.36 o 
  -1   1   5      202.09      212.07      2.74 o 
   0   1   5     2211.19     2257.95     24.10 o 
   1   1   5     2361.79     2504.86     26.77 o 
   2   1   5      341.23      342.03      4.39 o 
   3   1   5      457.85      493.90      6.13 o 
   4   1   5       95.63       83.59      1.85 o 
   5   1   5      391.74      338.85      4.43 o 
   6   1   5        0.66        0.75      1.01 o 
   7   1   5        3.02        1.92      1.21 o 
   8   1   5        0.55        1.85      1.67 o 
   9   1   5       10.62        7.91      1.99 o 
  10   1   5      180.61      190.86      5.23 o 
  11   1   5      173.58      178.17      5.88 o 
 -13   2   5       17.63       19.99      3.48 o 
 -12   2   5       36.78       32.80      3.54 o 
 -11   2   5        0.04       -0.22      2.28 o 
 -10   2   5      141.12      134.11      5.14 o 
  -9   2   5        8.83        6.18      1.48 o 
  -8   2   5       60.82       51.90      1.47 o 
  -7   2   5      293.87      290.55      7.92 o 
  -6   2   5      195.87      162.82      5.73 o 
  -5   2   5      157.24      157.73      5.34 o 
  -4   2   5      196.78      279.76      6.00 o 
  -3   2   5      644.87      713.02     11.84 o 
  -2   2   5      943.05     1061.31     10.73 o 
  -1   2   5     2104.11     2294.25     26.62 o 
   0   2   5      121.90      133.92      2.05 o 
   1   2   5      709.04      804.84      9.14 o 
   2   2   5      421.76      494.23      6.06 o 
   3   2   5       26.29       47.58      1.40 o 
   4   2   5      183.62      178.18      2.62 o 
   5   2   5      379.80      342.76      5.05 o 
   6   2   5       24.76       28.91      1.47 o 
   7   2   5       35.50       35.54      1.86 o 
   8   2   5        6.65        7.84      1.91 o 
   9   2   5        4.89        5.53      2.03 o 
  10   2   5      197.07      212.34      8.65 o 
  11   2   5      160.75      182.14      6.03 o 
 -14   3   5      289.38      273.93      9.56 o 
 -13   3   5        1.55        0.14      2.62 o 
 -12   3   5      115.67      121.33      5.65 o 
 -11   3   5       69.20       71.02      3.88 o 
 -10   3   5        5.44        8.18      2.08 o 
  -9   3   5       34.42       35.02      2.18 o 
  -8   3   5        4.61        2.73      1.85 o 
  -7   3   5       10.34        9.21      2.52 o 
  -6   3   5      440.60      457.44     11.60 o 
  -5   3   5       98.98      110.23      4.40 o 
  -4   3   5     2437.98     2817.00     44.49 o 
  -3   3   5      355.48      371.66      5.01 o 
  -2   3   5      614.28      674.22      6.55 o 
  -1   3   5     1305.77     1355.19     15.99 o 
   0   3   5     2716.91     3084.50     32.80 o 
   1   3   5      246.90      278.73      3.80 o 
   2   3   5      481.82      436.42      4.76 o 
   3   3   5      158.41      148.42      2.33 o 
   4   3   5      269.97      271.79      3.72 o 
   5   3   5       68.93       64.29      1.84 o 
   6   3   5       27.86       34.72      1.69 o 
   7   3   5        5.54        5.25      1.38 o 
   8   3   5        3.78        2.15      2.16 o 
   9   3   5        2.20        1.31      2.22 o 
  10   3   5       15.83       18.23      2.96 o 
 -14   4   5        0.42        1.48      3.07 o 
 -13   4   5      148.17      153.15      6.62 o 
 -12   4   5       94.15       88.37      6.79 o 
 -11   4   5       28.59       33.16      3.00 o 
 -10   4   5      331.80      326.93      7.60 o 
  -9   4   5      447.98      438.84      9.05 o 
  -8   4   5       38.98       33.89      3.81 o 
  -7   4   5       11.95       22.94      1.09 o 
  -6   4   5      467.26      483.25      9.61 o 
  -5   4   5      324.91      333.40      6.54 o 
  -4   4   5        2.81        4.51      0.57 o 
  -3   4   5       81.33       99.67      1.38 o 
  -2   4   5     3354.04     3833.31     35.32 o 
  -1   4   5      842.80      886.12      9.77 o 
   0   4   5      548.33      524.34      5.76 o 
   1   4   5       98.07       88.65      1.54 o 
   2   4   5       51.95       65.48      1.49 o 
   3   4   5       95.90       83.37      1.78 o 
   4   4   5       73.21       74.40      1.96 o 
   5   4   5       44.08       31.82      1.48 o 
   6   4   5        0.25       -0.46      1.15 o 
   7   4   5       32.68       41.95      2.26 o 
   8   4   5       47.88       54.02      3.72 o 
   9   4   5       37.89       37.69      3.16 o 
  10   4   5       27.36       29.87      5.47 o 
 -14   5   5      264.04      262.99     10.94 o 
 -13   5   5       48.96       40.60      3.83 o 
 -12   5   5        1.96        0.66      2.57 o 
 -11   5   5        2.41        3.10      2.06 o 
 -10   5   5       41.61       41.56      2.53 o 
  -9   5   5        0.65       -0.39      0.98 o 
  -8   5   5       27.19       33.05      1.54 o 
  -7   5   5       82.41       77.16      2.23 o 
  -6   5   5      126.77      114.56      2.94 o 
  -5   5   5       67.14       62.43      1.28 o 
  -4   5   5       33.84       51.59      1.14 o 
  -3   5   5      564.45      625.23      5.87 o 
  -2   5   5      200.73      238.43      3.15 o 
  -1   5   5     1462.23     1580.71     16.97 o 
   0   5   5       75.65       73.41      1.99 o 
   1   5   5      413.50      395.69      4.74 o 
   2   5   5       47.60       45.44      1.51 o 
   3   5   5      296.50      273.74      4.78 o 
   4   5   5      190.51      171.44      3.24 o 
   5   5   5       17.04       19.18      1.53 o 
   6   5   5        0.44        0.09      1.38 o 
   7   5   5        3.70        2.33      1.64 o 
   8   5   5       21.85       24.64      2.79 o 
   9   5   5        8.61        6.35      2.90 o 
  10   5   5       65.00       67.78      4.78 o 
 -14   6   5       20.11       21.97      3.64 o 
 -13   6   5       12.89        9.83      2.96 o 
 -12   6   5       20.11       18.05      3.02 o 
 -11   6   5       19.54       19.15      2.60 o 
 -10   6   5      312.45      296.61      5.65 o 
  -9   6   5        3.10        1.72      1.09 o 
  -8   6   5       73.37       74.79      1.58 o 
  -7   6   5       65.38       65.84      1.40 o 
  -6   6   5     1368.52     1424.50     15.78 o 
  -5   6   5      108.11      111.32      1.95 o 
  -4   6   5       99.82      110.31      1.50 o 
  -3   6   5       50.98       64.19      1.42 o 
  -2   6   5      715.69      771.82      8.69 o 
  -1   6   5      891.15      946.02     10.61 o 
   0   6   5      218.11      209.77      2.98 o 
   1   6   5        4.31        4.31      0.89 o 
   2   6   5     1211.94     1122.84     11.94 o 
   3   6   5        2.01        4.47      0.97 o 
   4   6   5       11.13        8.19      1.48 o 
   5   6   5       78.60       81.98      2.53 o 
   6   6   5        0.60       -1.47      1.47 o 
   7   6   5        6.55        6.45      1.91 o 
   8   6   5       27.85       29.76      4.53 o 
   9   6   5        1.59       -0.32      2.79 o 
 -14   7   5        8.32        5.28      2.96 o 
 -13   7   5       26.20       27.46      3.54 o 
 -12   7   5       10.22       11.08      2.46 o 
 -11   7   5      169.48      162.23      6.05 o 
 -10   7   5       28.54       29.20      2.61 o 
  -9   7   5       11.14        9.35      1.32 o 
  -8   7   5       16.46       20.64      1.48 o 
  -7   7   5      308.50      265.22      7.73 o 
  -6   7   5       27.09       23.57      1.09 o 
  -5   7   5      241.41      239.91      5.01 o 
  -4   7   5      860.81      917.70      9.90 o 
  -3   7   5      223.66      218.90      2.72 o 
  -2   7   5       53.25       51.84      1.50 o 
  -1   7   5       40.15       42.59      1.60 o 
   0   7   5      593.28      542.43      6.74 o 
   1   7   5       20.72       18.59      1.28 o 
   2   7   5      151.44      133.29      2.74 o 
   3   7   5        1.49        1.45      1.19 o 
   4   7   5       15.32       14.99      1.63 o 
   5   7   5       75.14       79.34      2.78 o 
   6   7   5        6.13        5.54      1.93 o 
   7   7   5       29.03       25.19      3.71 o 
   8   7   5        7.09        5.38      3.06 o 
   9   7   5       13.30       15.91      3.44 o 
 -14   8   5        4.08        3.23      2.96 o 
 -13   8   5       59.55       59.76      4.22 o 
 -12   8   5       10.08       13.09      2.62 o 
 -11   8   5        7.92       10.23      1.68 o 
 -10   8   5        1.67       -0.25      1.69 o 
  -9   8   5       31.96       30.93      2.50 o 
  -8   8   5       73.09       77.02      2.41 o 
  -7   8   5      867.78      830.62     15.72 o 
  -6   8   5      151.22      163.84      3.00 o 
  -5   8   5      689.24      668.39     10.97 o 
  -4   8   5      117.04      111.71      2.73 o 
  -3   8   5       62.28       66.54      1.63 o 
  -2   8   5        7.42        7.50      1.20 o 
  -1   8   5      341.24      336.21      4.63 o 
   0   8   5      417.26      387.25      5.28 o 
   1   8   5      175.89      169.26      3.17 o 
   2   8   5      273.58      243.74      4.11 o 
   3   8   5      323.75      296.24      5.18 o 
   4   8   5      284.18      251.17      4.82 o 
   5   8   5        0.37       -1.19      1.47 o 
   6   8   5       36.92       32.55      3.46 o 
   7   8   5        0.78       -1.79      2.11 o 
   8   8   5        3.59        2.16      3.21 o 
 -13   9   5       14.06       12.95      2.85 o 
 -12   9   5      119.08      110.00      4.79 o 
 -11   9   5      178.68      189.75      5.69 o 
 -10   9   5        7.16        6.12      1.43 o 
  -9   9   5        2.58        2.20      1.16 o 
  -8   9   5        0.10        0.82      1.05 o 
  -7   9   5      145.54      128.37      3.20 o 
  -6   9   5      847.30      791.50     11.50 o 
  -5   9   5       23.45       21.01      1.28 o 
  -4   9   5       46.98       56.92      1.84 o 
  -3   9   5      438.84      447.06      5.69 o 
  -2   9   5       47.72       51.30      1.48 o 
  -1   9   5       16.45       22.45      1.32 o 
   0   9   5       32.55       27.65      2.25 o 
   1   9   5      214.68      198.26      3.56 o 
   2   9   5      185.97      171.74      3.42 o 
   3   9   5      657.38      662.06      9.43 o 
   4   9   5        1.76        1.00      1.47 o 
   5   9   5      107.10      107.51      3.36 o 
   6   9   5       94.90       95.76      3.77 o 
   7   9   5       14.49       14.33      2.75 o 
 -13  10   5        0.66       -0.60      2.38 o 
 -12  10   5       52.22       58.58      5.98 o 
 -11  10   5      103.35      104.94      3.35 o 
 -10  10   5        1.32        0.78      1.50 o 
  -9  10   5        0.50       -0.12      1.22 o 
  -8  10   5      174.09      167.21      3.41 o 
  -7  10   5      597.79      564.13      8.97 o 
  -6  10   5       54.81       49.87      1.91 o 
  -5  10   5       16.86       15.90      1.28 o 
  -4  10   5       17.38       11.43      1.33 o 
  -3  10   5       51.81       50.97      2.01 o 
  -2  10   5      331.12      302.01      4.10 o 
  -1  10   5     1453.22     1347.99     15.28 o 
   0  10   5        0.24        1.60      1.12 o 
   1  10   5       46.32       45.98      2.11 o 
   2  10   5        0.41       -0.85      1.37 o 
   3  10   5      105.96       92.32      3.22 o 
   4  10   5       10.00       10.75      1.85 o 
   5  10   5        4.22        3.02      2.01 o 
   6  10   5       43.51       46.39      5.23 o 
   7  10   5       37.10       40.78      4.24 o 
 -13  11   5        7.17       10.88      2.89 o 
 -12  11   5       30.02       29.03      2.55 o 
 -11  11   5       82.83       90.60      5.83 o 
 -10  11   5        1.31        0.69      1.62 o 
  -9  11   5      115.99      115.99      2.98 o 
  -8  11   5      149.68      159.04      3.48 o 
  -7  11   5       12.05       10.43      2.34 o 
  -6  11   5       33.54       31.02      1.48 o 
  -5  11   5      522.88      500.59      7.15 o 
  -4  11   5      267.16      254.84      4.43 o 
  -3  11   5       85.39       70.79      2.52 o 
  -2  11   5        2.69        2.28      1.03 o 
  -1  11   5       39.56       37.99      1.87 o 
   0  11   5        6.25        5.70      1.30 o 
   1  11   5       15.01       11.66      1.69 o 
   2  11   5        3.85        2.91      1.57 o 
   3  11   5      375.22      370.66      7.95 o 
   4  11   5       96.08       95.31      3.29 o 
   5  11   5        2.18        3.52      2.06 o 
   6  11   5       13.63       12.47      2.83 o 
 -13  12   5        2.31        3.68      2.71 o 
 -12  12   5       12.82       11.22      2.63 o 
 -11  12   5       40.80       41.51      2.63 o 
 -10  12   5        0.09        3.31      1.72 o 
  -9  12   5       11.47       13.96      1.64 o 
  -8  12   5       91.37       99.05      3.15 o 
  -7  12   5      179.96      166.35      4.04 o 
  -6  12   5       18.85       17.49      1.41 o 
  -5  12   5      167.75      154.97      4.16 o 
  -4  12   5      442.78      448.35      7.35 o 
  -3  12   5       37.26       35.65      2.05 o 
  -2  12   5       89.81       85.18      2.94 o 
  -1  12   5       67.01       65.84      2.65 o 
   0  12   5       80.54       73.92      2.45 o 
   1  12   5      120.80      122.97      3.44 o 
   2  12   5        2.27        2.88      1.68 o 
   3  12   5      111.15      111.42      3.56 o 
   4  12   5       43.65       45.57      2.68 o 
   5  12   5        4.78        3.29      3.54 o 
 -12  13   5       47.92       49.09      4.22 o 
 -11  13   5       59.20       58.82      3.32 o 
 -10  13   5       37.10       38.97      2.84 o 
  -9  13   5      110.06      108.34      3.45 o 
  -8  13   5       22.02       22.21      2.05 o 
  -7  13   5       38.16       35.43      2.26 o 
  -6  13   5       77.47       80.74      2.47 o 
  -5  13   5      279.55      271.63      4.89 o 
  -4  13   5       56.73       63.46      2.80 o 
  -3  13   5       12.07       14.22      1.82 o 
  -2  13   5       10.44       14.03      3.27 o 
  -1  13   5        0.02       -0.65      1.24 o 
   0  13   5       99.48      105.36      2.75 o 
   1  13   5       15.99       20.67      2.01 o 
   2  13   5       26.04       31.47      2.54 o 
   3  13   5      195.21      195.07      4.77 o 
   4  13   5      123.09      115.34      4.48 o 
 -12  14   5       84.11       80.25      6.23 o 
 -11  14   5      138.56      133.98      4.84 o 
 -10  14   5        2.04       -0.97      2.11 o 
  -9  14   5       12.90       11.76      1.99 o 
  -8  14   5        9.19       13.56      3.26 o 
  -7  14   5        2.30        3.74      1.82 o 
  -6  14   5       81.48       78.88      2.63 o 
  -5  14   5       18.32       19.16      1.80 o 
  -4  14   5      106.61      100.15      3.07 o 
  -3  14   5       19.70       17.92      2.01 o 
  -2  14   5       48.41       50.24      2.66 o 
  -1  14   5        5.05        8.62      1.91 o 
   0  14   5       10.41        9.28      1.80 o 
   1  14   5        6.55        5.28      2.02 o 
   2  14   5       17.61       22.64      3.13 o 
   3  14   5      366.39      369.40      7.91 o 
   4  14   5       40.24       39.14      3.15 o 
 -11  15   5        1.35        0.87      2.23 o 
 -10  15   5        8.73       10.55      2.35 o 
  -9  15   5       81.24       80.31      3.44 o 
  -8  15   5      558.26      576.23     11.08 o 
  -7  15   5        5.27       -0.01      1.80 o 
  -6  15   5       60.92       60.85      2.54 o 
  -5  15   5        4.42        2.53      1.63 o 
  -4  15   5      140.03      146.24      5.15 o 
  -3  15   5        4.39        8.48      1.95 o 
  -2  15   5       17.94       23.57      2.33 o 
  -1  15   5       11.41       10.31      2.38 o 
   0  15   5       14.40       13.32      2.12 o 
   1  15   5       26.93       30.44      2.38 o 
   2  15   5        0.08        0.37      1.68 o 
 -11  16   5        9.55       11.72      2.81 o 
 -10  16   5       10.83       12.12      3.36 o 
  -9  16   5       95.85      100.34      3.92 o 
  -8  16   5       15.18       16.83      2.38 o 
  -7  16   5       54.43       53.05      3.11 o 
  -6  16   5       61.41       66.82      3.85 o 
  -5  16   5       10.57        9.79      1.85 o 
  -4  16   5        2.82        2.77      1.72 o 
  -3  16   5       96.30      104.27      3.78 o 
  -2  16   5      105.70      112.43      4.03 o 
  -1  16   5       20.08       17.33      2.57 o 
   0  16   5        4.14        3.65      2.38 o 
   1  16   5       16.41       20.09      2.95 o 
  -9  17   5      280.02      292.57      7.82 o 
  -8  17   5      103.00      116.42      4.34 o 
  -7  17   5       12.33       10.53      2.38 o 
  -6  17   5        4.18        2.55      1.61 o 
  -5  17   5       23.49       23.67      2.22 o 
  -4  17   5        9.37        5.68      1.97 o 
  -3  17   5       27.84       27.04      2.32 o 
  -2  17   5       17.69       18.79      2.74 o 
  -1  17   5        0.11        0.64      2.30 o 
   0  17   5       50.77       53.97      3.80 o 
  -8  18   5       65.39       64.95      3.59 o 
  -7  18   5        0.13       -1.47      2.05 o 
  -6  18   5        0.66       -2.05      2.05 o 
  -5  18   5       27.73       28.29      2.37 o 
  -4  18   5       46.90       44.35      3.23 o 
  -3  18   5        0.79        2.33      2.17 o 
  -2  18   5       13.51       17.06      3.54 o 
   2 -21   6        1.37        2.26      2.22 o 
   3 -21   6        7.40        7.58      2.26 o 
   4 -21   6        0.13       -2.18      2.18 o 
   5 -21   6        7.30        9.74      2.55 o 
   6 -21   6        6.41        4.91      3.65 o 
   0 -20   6       77.43       86.77      4.04 o 
   1 -20   6        2.27       -1.08      1.98 o 
   2 -20   6        2.29       -1.85      1.85 o 
   3 -20   6        2.38       -0.40      1.89 o 
   4 -20   6       32.97       28.11      2.86 o 
   5 -20   6        0.27        0.23      2.68 o 
   6 -20   6       40.09       38.51      3.07 o 
   7 -20   6      122.15      119.69      4.59 o 
   8 -20   6       44.98       48.53      3.32 o 
  -2 -19   6        9.02        8.53      2.75 o 
  -1 -19   6       18.28       20.23      2.78 o 
   0 -19   6       55.88       68.17      3.45 o 
   1 -19   6       53.17       61.26      2.96 o 
   2 -19   6       29.68       40.76      2.66 o 
   3 -19   6       11.66       11.57      2.08 o 
   4 -19   6        0.62        1.21      1.83 o 
   5 -19   6        0.01       -0.45      2.45 o 
   6 -19   6       26.07       23.28      2.64 o 
   7 -19   6       52.20       56.09      3.33 o 
   8 -19   6        3.40        1.21      1.98 o 
   9 -19   6       52.47       53.64      3.30 o 
  -3 -18   6       13.61       14.35      2.97 o 
  -2 -18   6        7.11        4.62      2.64 o 
  -1 -18   6       28.81       28.98      2.67 o 
   0 -18   6        1.40        1.32      1.82 o 
   1 -18   6       91.35       93.16      3.40 o 
   2 -18   6      173.52      185.52      4.51 o 
   3 -18   6       92.02       96.47      3.33 o 
   4 -18   6      129.18      119.81      3.52 o 
   5 -18   6       20.17       21.91      2.55 o 
   6 -18   6      156.77      160.99      4.08 o 
   7 -18   6        0.04       -1.68      1.68 o 
   8 -18   6        1.15        2.13      1.80 o 
   9 -18   6       83.57       86.81      3.25 o 
  10 -18   6        3.02        4.50      3.06 o 
  -4 -17   6       17.73       18.81      3.59 o 
  -3 -17   6        0.09        1.95      2.46 o 
  -2 -17   6        1.55       -0.19      2.08 o 
  -1 -17   6       71.09       68.67      3.39 o 
   0 -17   6       20.17       15.86      2.00 o 
   1 -17   6        9.88       10.37      2.43 o 
   2 -17   6       34.59       34.79      2.35 o 
   3 -17   6      103.85      100.53      3.33 o 
   4 -17   6       10.16        9.51      1.67 o 
   5 -17   6       62.90       63.97      2.45 o 
   6 -17   6       52.35       51.41      2.44 o 
   7 -17   6        1.79        0.24      1.67 o 
   8 -17   6        7.10        8.69      1.88 o 
   9 -17   6       33.51       28.81      2.23 o 
  10 -17   6       12.28        7.73      2.28 o 
  -5 -16   6       18.40       18.80      4.15 o 
  -4 -16   6       36.65       42.59      6.23 o 
  -3 -16   6       26.74       34.27      2.73 o 
  -2 -16   6       91.64       96.04      3.77 o 
  -1 -16   6      122.04      120.11      3.50 o 
   0 -16   6        2.86        0.60      1.52 o 
   1 -16   6       20.46       18.04      1.85 o 
   2 -16   6       11.22       15.88      1.85 o 
   3 -16   6      110.27      117.60      4.24 o 
   4 -16   6        5.69        6.23      1.38 o 
   5 -16   6        9.28        8.31      1.41 o 
   6 -16   6       37.36       39.23      3.80 o 
   7 -16   6       32.25       30.04      2.30 o 
   8 -16   6        0.81        2.34      1.70 o 
   9 -16   6        7.29        6.33      1.83 o 
  10 -16   6       19.52       21.79      2.29 o 
  11 -16   6       21.47       27.69      3.45 o 
  -6 -15   6       27.82       30.61      3.71 o 
  -5 -15   6        0.08       -2.63      2.63 o 
  -4 -15   6        0.22       -2.08      3.21 o 
  -3 -15   6       36.42       41.62      4.36 o 
  -2 -15   6        0.41       -1.45      1.74 o 
  -1 -15   6        2.01        2.43      1.80 o 
   0 -15   6        5.13        4.58      1.53 o 
   1 -15   6        4.30        3.38      1.81 o 
   2 -15   6        3.25        3.52      1.52 o 
   3 -15   6        4.40        3.68      1.43 o 
   4 -15   6      432.34      421.05      5.85 o 
   5 -15   6       21.59       26.06      1.98 o 
   6 -15   6       10.81        7.74      1.57 o 
   7 -15   6       43.77       44.24      2.84 o 
   8 -15   6        5.42        2.74      2.22 o 
   9 -15   6      272.77      270.97      5.16 o 
  10 -15   6        1.04        1.55      1.68 o 
  11 -15   6        2.57       -0.64      2.00 o 
  -7 -14   6       54.77       63.95     11.32 o 
  -6 -14   6       76.56       73.20      5.16 o 
  -5 -14   6      108.49      111.99      4.68 o 
  -4 -14   6       68.40       68.26      3.91 o 
  -3 -14   6      104.20      101.84      3.23 o 
  -2 -14   6        2.27        3.76      1.40 o 
  -1 -14   6       73.18       74.50      2.69 o 
   0 -14   6        0.38        0.16      1.30 o 
   1 -14   6       68.86       68.54      2.45 o 
   2 -14   6      365.24      348.68      5.33 o 
   3 -14   6        1.35        0.31      1.20 o 
   4 -14   6       15.00       17.27      1.37 o 
   5 -14   6      118.96      111.75      3.07 o 
   6 -14   6       47.24       47.83      2.00 o 
   7 -14   6       73.36       73.29      2.88 o 
   8 -14   6        0.38       -0.47      1.56 o 
   9 -14   6       19.55       19.55      1.82 o 
  10 -14   6        2.94        2.59      1.76 o 
  11 -14   6       48.69       52.77      3.65 o 
  12 -14   6       94.70       93.33      5.03 o 
  -8 -13   6        5.86        4.68      2.50 o 
  -7 -13   6        4.59        6.24      2.50 o 
  -6 -13   6      282.93      278.89      7.29 o 
  -5 -13   6        0.38        0.62      2.10 o 
  -4 -13   6        2.48        2.10      1.72 o 
  -3 -13   6       12.15       10.73      1.68 o 
  -2 -13   6      115.25       95.93      2.60 o 
  -1 -13   6      133.11      121.42      2.82 o 
   0 -13   6        4.86        6.81      1.25 o 
   1 -13   6      226.94      210.11      4.04 o 
   2 -13   6       31.48       22.86      1.69 o 
   3 -13   6        0.61        0.13      1.15 o 
   4 -13   6       12.70       15.91      1.26 o 
   5 -13   6      285.48      270.16      3.89 o 
   6 -13   6      132.10      121.35      2.75 o 
   7 -13   6       37.23       35.89      2.13 o 
   8 -13   6      121.43      127.49      3.37 o 
   9 -13   6       33.31       32.24      2.15 o 
  10 -13   6       15.57       14.87      2.10 o 
  11 -13   6        3.29        5.72      2.11 o 
  12 -13   6        1.29        0.99      2.83 o 
  -8 -12   6       42.61       47.61      3.32 o 
  -7 -12   6        8.17        6.29      2.27 o 
  -6 -12   6      132.36      132.92      4.75 o 
  -5 -12   6       20.26       22.29      2.60 o 
  -4 -12   6       42.23       43.96      2.40 o 
  -3 -12   6       12.43       17.14      1.64 o 
  -2 -12   6       28.86       27.77      1.61 o 
  -1 -12   6       81.64       84.51      2.31 o 
   0 -12   6        9.22        9.52      1.25 o 
   1 -12   6      524.43      480.90      6.92 o 
   2 -12   6      981.81      896.66     10.64 o 
   3 -12   6      388.52      337.54      4.60 o 
   4 -12   6     1373.05     1317.27     13.22 o 
   5 -12   6       41.73       41.19      1.57 o 
   6 -12   6       64.20       63.81      2.02 o 
   7 -12   6        5.32        7.26      1.59 o 
   8 -12   6       80.63       80.14      2.50 o 
   9 -12   6      272.41      269.41      4.97 o 
  10 -12   6       93.57      100.36      3.49 o 
  11 -12   6        2.42        3.80      2.02 o 
  12 -12   6       33.59       32.81      3.59 o 
  -9 -11   6        6.00        3.06      2.38 o 
  -8 -11   6        4.44        6.52      2.52 o 
  -7 -11   6      213.94      220.04      5.98 o 
  -6 -11   6        0.01       -1.66      1.90 o 
  -5 -11   6       13.61       18.94      2.24 o 
  -4 -11   6       30.69       32.27      1.89 o 
  -3 -11   6       40.93       39.71      1.76 o 
  -2 -11   6      254.68      215.24      3.64 o 
  -1 -11   6      257.07      222.00      4.54 o 
   0 -11   6        0.33        1.31      0.93 o 
   1 -11   6       14.12       19.25      1.32 o 
   2 -11   6        0.08       -0.85      0.85 o 
   3 -11   6      151.16      150.80      2.54 o 
   4 -11   6      909.71      898.10      9.33 o 
   5 -11   6      359.50      331.64      4.59 o 
   6 -11   6       86.63       81.78      2.23 o 
   7 -11   6      122.03      100.40      2.94 o 
   8 -11   6        4.52        2.65      1.43 o 
   9 -11   6       21.64       21.86      2.04 o 
  10 -11   6        4.52        7.39      1.87 o 
  11 -11   6        3.31        1.60      2.23 o 
  12 -11   6        4.80        2.50      2.73 o 
 -10 -10   6       57.08       61.77      6.41 o 
  -9 -10   6       25.95       28.42      2.64 o 
  -8 -10   6      183.22      188.17      5.50 o 
  -7 -10   6        0.01        0.63      1.86 o 
  -6 -10   6      123.14      122.48      4.19 o 
  -5 -10   6        3.30       -0.17      1.66 o 
  -4 -10   6      199.05      197.24      3.56 o 
  -3 -10   6      103.28       99.74      2.69 o 
  -2 -10   6      349.68      301.77      4.40 o 
  -1 -10   6        3.13        1.31      1.07 o 
   0 -10   6      197.77      190.97      2.97 o 
   1 -10   6       67.71       72.09      1.79 o 
   2 -10   6       90.98      102.62      1.98 o 
   3 -10   6       38.30       35.65      1.23 o 
   4 -10   6      173.03      157.80      2.74 o 
   5 -10   6       18.50       16.71      1.31 o 
   6 -10   6       14.26       16.98      1.31 o 
   7 -10   6       10.06        8.67      1.60 o 
   8 -10   6       94.89       93.88      3.06 o 
   9 -10   6      148.99      149.97      3.89 o 
  10 -10   6        2.76        1.68      1.85 o 
  11 -10   6       18.76       23.00      2.36 o 
  12 -10   6       14.92       17.60      3.14 o 
 -10  -9   6        6.92        7.55      3.20 o 
  -9  -9   6       14.51       14.62      2.78 o 
  -8  -9   6       56.09       58.28      3.10 o 
  -7  -9   6       28.06       24.76      2.27 o 
  -6  -9   6      147.49      139.86      4.68 o 
  -5  -9   6      128.95      121.11      3.82 o 
  -4  -9   6      196.68      187.33      3.26 o 
  -3  -9   6      437.32      388.61      5.19 o 
  -2  -9   6     1407.09     1288.36     14.30 o 
  -1  -9   6      438.99      421.23      7.89 o 
   0  -9   6     1395.98     1466.48     14.11 o 
   1  -9   6        4.36        5.86      0.84 o 
   2  -9   6       15.35       20.47      1.10 o 
   3  -9   6        0.47        0.21      0.78 o 
   4  -9   6      841.15      828.06      9.10 o 
   5  -9   6      545.07      518.62      6.24 o 
   6  -9   6      133.65      121.11      2.48 o 
   7  -9   6      612.95      549.68      6.83 o 
   8  -9   6        0.65       -0.37      1.43 o 
   9  -9   6       26.14       26.18      2.69 o 
  10  -9   6       98.94      101.23      3.61 o 
  11  -9   6        1.36        2.35      1.93 o 
  12  -9   6        1.42        1.44      2.65 o 
 -11  -8   6       23.08       22.54      5.09 o 
 -10  -8   6        9.23        7.14      7.55 o 
  -9  -8   6        2.29        2.64      1.73 o 
  -8  -8   6        6.64        7.90      2.84 o 
  -7  -8   6      128.69      122.68      3.83 o 
  -6  -8   6       57.33       57.94      4.66 o 
  -5  -8   6      180.94      172.02      4.35 o 
  -4  -8   6      417.89      380.75      5.13 o 
  -3  -8   6      532.61      527.79      6.51 o 
  -2  -8   6     1266.49     1247.33     13.81 o 
  -1  -8   6     1140.75     1240.97     11.97 o 
   0  -8   6     1347.83     1474.26     15.07 o 
   1  -8   6      138.41      156.59      2.31 o 
   2  -8   6      515.38      540.67      6.17 o 
   3  -8   6      455.60      457.65      5.10 o 
   4  -8   6      108.05      109.63      2.01 o 
   5  -8   6       23.39       24.88      1.28 o 
   6  -8   6      510.71      467.33      5.86 o 
   7  -8   6      132.60      107.87      3.04 o 
   8  -8   6        0.46        1.37      1.48 o 
   9  -8   6       16.14       17.15      2.05 o 
  10  -8   6       66.04       68.05      3.13 o 
  11  -8   6       31.23       30.15      2.56 o 
  12  -8   6      162.22      168.64      4.84 o 
 -11  -7   6        3.03        4.91      3.40 o 
 -10  -7   6        0.00       -0.89      9.24 o 
  -9  -7   6       23.51       29.41      3.33 o 
  -8  -7   6        6.06        7.92      1.65 o 
  -7  -7   6        2.87        4.57      1.55 o 
  -6  -7   6       77.54       65.95      2.66 o 
  -5  -7   6      155.54      125.98      3.92 o 
  -4  -7   6      771.11      748.46      8.80 o 
  -3  -7   6      327.59      365.29      5.77 o 
  -2  -7   6      269.36      262.92      3.64 o 
  -1  -7   6      299.63      349.70      3.88 o 
   0  -7   6      847.74      965.02     10.87 o 
   1  -7   6      687.20      725.69      7.77 o 
   2  -7   6        2.55        3.08      0.71 o 
   3  -7   6      367.05      352.98      4.35 o 
   4  -7   6       78.57       80.85      1.71 o 
   5  -7   6       85.80       94.26      2.07 o 
   6  -7   6      260.29      230.30      3.80 o 
   7  -7   6       21.88       17.46      1.37 o 
   8  -7   6       16.55       16.48      1.95 o 
   9  -7   6        3.38       -1.40      1.60 o 
  10  -7   6       10.48        9.78      2.00 o 
  11  -7   6       59.25       68.21      3.30 o 
  12  -7   6        8.17        8.55      2.51 o 
 -11  -6   6        5.81        3.96      3.21 o 
 -10  -6   6        1.20        0.75      2.40 o 
  -9  -6   6      117.34      111.91      4.93 o 
  -8  -6   6       53.58       60.96      3.86 o 
  -7  -6   6       46.65       49.70      5.04 o 
  -6  -6   6      166.51      158.28      3.88 o 
  -5  -6   6       41.34       39.32      1.94 o 
  -4  -6   6       95.39       77.65      1.77 o 
  -3  -6   6      247.04      240.71      3.33 o 
  -2  -6   6       26.44       23.95      1.49 o 
  -1  -6   6      472.28      497.52      5.49 o 
   0  -6   6       33.88       40.29      1.18 o 
   1  -6   6      547.75      581.01      6.35 o 
   2  -6   6     2010.16     2172.50     20.38 o 
   3  -6   6      505.34      580.47      6.09 o 
   4  -6   6       53.53       47.18      1.35 o 
   5  -6   6      348.38      337.84      4.80 o 
   6  -6   6       59.20       58.79      1.91 o 
   7  -6   6      393.47      323.15      6.02 o 
   8  -6   6       41.70       44.79      2.45 o 
   9  -6   6        1.85        0.88      1.60 o 
  10  -6   6       26.56       29.07      2.45 o 
  11  -6   6      472.63      481.64      9.07 o 
  12  -6   6      177.46      197.51      5.33 o 
 -12  -5   6       28.48       17.63      3.33 o 
 -11  -5   6        0.87        3.96      2.67 o 
 -10  -5   6       10.65       13.75      2.79 o 
  -9  -5   6        9.88       10.85      2.12 o 
  -8  -5   6       58.94       66.95      3.23 o 
  -7  -5   6      386.25      360.28      8.97 o 
  -6  -5   6      693.69      666.98     11.62 o 
  -5  -5   6       64.41       62.24      1.96 o 
  -4  -5   6      165.29      170.05      2.62 o 
  -3  -5   6      290.18      309.31      3.89 o 
  -2  -5   6      874.97      903.61      9.92 o 
  -1  -5   6     1164.98     1247.49     12.51 o 
   0  -5   6     3508.68     4019.61     38.94 o 
   1  -5   6      627.32      696.01      7.93 o 
   2  -5   6        1.68        0.70      0.62 o 
   3  -5   6      605.10      638.41      6.63 o 
   4  -5   6     1628.95     1643.94     16.97 o 
   5  -5   6        0.24        0.55      1.07 o 
   6  -5   6     1320.77     1213.69     15.25 o 
   7  -5   6      316.12      260.77      6.27 o 
   8  -5   6       33.15       34.22      2.23 o 
   9  -5   6       20.51       19.20      2.89 o 
  10  -5   6      151.47      137.73      4.31 o 
  11  -5   6        0.30       -0.69      3.32 o 
  12  -5   6        0.00        3.43      2.17 o 
 -12  -4   6        1.10        0.30      2.24 o 
 -11  -4   6       18.44       22.71      2.73 o 
 -10  -4   6       68.72       70.76      3.54 o 
  -9  -4   6        1.13        1.45      1.90 o 
  -8  -4   6        4.12        7.06      1.79 o 
  -7  -4   6       53.11       49.33      3.27 o 
  -6  -4   6       80.08       72.53      4.41 o 
  -5  -4   6        6.01        8.08      0.80 o 
  -4  -4   6      271.28      287.67      3.17 o 
  -3  -4   6     1211.90     1413.82     18.02 o 
  -2  -4   6      641.35      663.60      7.38 o 
  -1  -4   6      436.66      486.75      5.61 o 
   0  -4   6      822.53      938.91      9.54 o 
   1  -4   6      506.28      546.88      6.01 o 
   2  -4   6       15.92       17.99      0.80 o 
   3  -4   6      289.29      291.42      3.71 o 
   4  -4   6       72.56       85.39      1.97 o 
   5  -4   6        4.66        5.09      1.14 o 
   6  -4   6      122.15      114.65      2.76 o 
   7  -4   6        0.30        1.63      1.20 o 
   8  -4   6      338.07      312.54      6.23 o 
   9  -4   6       43.50       35.68      3.38 o 
  10  -4   6       24.56       27.78      2.48 o 
  11  -4   6       86.84       88.78      3.71 o 
  12  -4   6       17.75       16.16      2.41 o 
 -12  -3   6       27.28       28.24      4.05 o 
 -11  -3   6       42.49       47.33      3.42 o 
 -10  -3   6       14.82       22.38      2.31 o 
  -9  -3   6       91.25       86.46      4.70 o 
  -8  -3   6       11.62       10.30      1.84 o 
  -7  -3   6      168.30      176.08      4.28 o 
  -6  -3   6       15.09       16.28      1.61 o 
  -5  -3   6        1.15        4.21      0.44 o 
  -4  -3   6       35.96       50.16      1.05 o 
  -3  -3   6       15.88       20.24      0.86 o 
  -2  -3   6       26.23       30.56      0.89 o 
  -1  -3   6       68.70       94.18      1.72 o 
   0  -3   6       95.79       88.50      1.48 o 
   1  -3   6      553.89      594.69      6.96 o 
   2  -3   6     2285.11     2452.95     26.36 o 
   3  -3   6       67.60       73.38      1.69 o 
   4  -3   6      228.70      225.81      3.44 o 
   5  -3   6      130.21      122.84      2.76 o 
   6  -3   6       24.06       21.47      1.85 o 
   7  -3   6       42.59       31.96      1.66 o 
   8  -3   6        3.45        5.08      1.71 o 
   9  -3   6        0.04       -0.39      1.71 o 
  10  -3   6      153.90      146.14      4.46 o 
  11  -3   6        7.24        7.03      2.19 o 
  12  -3   6       11.99       13.38      2.39 o 
 -13  -2   6       74.21       82.01      6.79 o 
 -12  -2   6       68.06       72.02      5.02 o 
 -11  -2   6      137.37      151.29      4.89 o 
 -10  -2   6      157.51      156.72      6.90 o 
  -9  -2   6        0.93        2.17      1.59 o 
  -8  -2   6      345.34      307.23     12.92 o 
  -7  -2   6      120.56      114.11      3.15 o 
  -6  -2   6       54.88       56.63      1.77 o 
  -5  -2   6       25.91       27.55      1.24 o 
  -4  -2   6     1212.71     1377.16     16.16 o 
  -3  -2   6     2449.07     2866.37     30.18 o 
  -2  -2   6       42.30       46.43      0.86 o 
  -1  -2   6      399.45      453.34      5.73 o 
   0  -2   6       40.12       36.36      1.07 o 
   1  -2   6        6.40        4.23      0.77 o 
   2  -2   6      278.98      302.25      3.98 o 
   3  -2   6       66.54       67.08      1.76 o 
   4  -2   6      373.56      380.81      5.05 o 
   5  -2   6        2.10        5.25      1.14 o 
   6  -2   6       91.75       94.01      2.34 o 
   7  -2   6      704.80      704.28      9.04 o 
   8  -2   6      167.14      164.86      4.33 o 
   9  -2   6        2.48        1.72      1.82 o 
  10  -2   6        2.43        2.75      1.91 o 
  11  -2   6       67.39       75.05      3.65 o 
  12  -2   6       42.77       48.67      3.16 o 
 -13  -1   6       11.92       14.98      3.48 o 
 -12  -1   6        4.09        3.30      2.86 o 
 -11  -1   6       24.47       19.14      3.14 o 
 -10  -1   6      289.62      298.99     10.80 o 
  -9  -1   6        7.16        9.13      1.70 o 
  -8  -1   6        1.55        4.29      1.66 o 
  -7  -1   6      115.76      119.83      2.56 o 
  -6  -1   6        2.85        3.75      0.84 o 
  -5  -1   6      207.48      203.19      3.23 o 
  -4  -1   6      219.17      231.64      3.62 o 
  -3  -1   6        8.40        7.68      0.66 o 
  -2  -1   6       59.63       52.81      0.97 o 
  -1  -1   6       37.52       31.30      0.89 o 
   0  -1   6        2.20        1.62      0.49 o 
   1  -1   6      725.13      881.21      9.91 o 
   2  -1   6        0.75        2.59      0.71 o 
   3  -1   6      192.41      238.35      3.49 o 
   4  -1   6      233.01      237.61      3.59 o 
   5  -1   6       29.60       32.14      1.50 o 
   6  -1   6       24.99       17.89      1.38 o 
   7  -1   6      339.85      313.95      4.96 o 
   8  -1   6      191.86      187.29      4.72 o 
   9  -1   6        0.05        0.30      1.74 o 
  10  -1   6       18.94       19.50      2.48 o 
  11  -1   6       19.12       21.12      2.67 o 
 -13   0   6        2.55        5.58      3.14 o 
 -12   0   6       66.74       73.85      4.74 o 
 -11   0   6        5.78        5.68      2.57 o 
 -10   0   6        9.91       11.47      2.53 o 
  -9   0   6       79.20       72.78      2.72 o 
  -8   0   6       38.87       47.09      2.24 o 
  -7   0   6       25.11       20.74      1.20 o 
  -6   0   6        8.56       11.93      1.70 o 
  -5   0   6       79.81       92.71      1.93 o 
  -4   0   6      770.06      827.71     14.92 o 
  -3   0   6      765.23      881.01     12.07 o 
  -2   0   6       13.79       14.98      0.69 o 
  -1   0   6       22.05       33.36      1.09 o 
   0   0   6      215.92      297.33      3.77 o 
   1   0   6     1019.14     1099.95     12.19 o 
   2   0   6       42.22       63.96      1.56 o 
   3   0   6        2.97        7.80      0.95 o 
   4   0   6      261.79      245.41      3.75 o 
   5   0   6       68.55       63.10      2.02 o 
   6   0   6      365.16      347.02      4.73 o 
   7   0   6       64.35       65.94      2.26 o 
   8   0   6       22.02       20.85      2.08 o 
   9   0   6       12.61       15.81      2.24 o 
  10   0   6      115.35      121.11      4.57 o 
  11   0   6        1.17        0.85      2.38 o 
 -13   1   6        0.23        0.99      2.91 o 
 -12   1   6        0.32        2.16      5.09 o 
 -11   1   6        0.95        0.26      2.33 o 
 -10   1   6        0.11        1.84      1.99 o 
  -9   1   6       62.49       56.98      2.67 o 
  -8   1   6      484.48      445.88     10.13 o 
  -7   1   6       56.86       48.73      1.93 o 
  -6   1   6       79.43       80.43      7.74 o 
  -5   1   6      366.85      397.27     10.00 o 
  -4   1   6     1123.14     1148.25     28.92 o 
  -3   1   6        7.08       11.61      0.68 o 
  -2   1   6      404.62      448.29      4.81 o 
  -1   1   6      124.81      149.22      2.15 o 
   0   1   6       89.04      112.61      1.90 o 
   1   1   6      135.97      162.28      2.51 o 
   2   1   6      124.48      143.69      2.44 o 
   3   1   6        0.00       -0.74      0.87 o 
   4   1   6     1131.22     1081.02     11.66 o 
   5   1   6        8.71        6.73      1.07 o 
   6   1   6       31.80       30.13      1.51 o 
   7   1   6      108.24      103.22      2.79 o 
   8   1   6        0.42        1.27      1.77 o 
   9   1   6        0.04       -1.79      1.80 o 
  10   1   6       63.74       70.27      3.97 o 
  11   1   6       17.99       16.26      5.17 o 
 -13   2   6       16.05       11.23      3.02 o 
 -12   2   6       47.78       45.64      6.79 o 
 -11   2   6       43.01       39.04      3.25 o 
 -10   2   6       67.09       65.82      3.34 o 
  -9   2   6      104.33       89.66      3.37 o 
  -8   2   6      821.77      722.07     22.83 o 
  -7   2   6      731.56      660.57     16.00 o 
  -6   2   6      581.15      567.69     13.74 o 
  -5   2   6       35.05       24.34      2.40 o 
  -4   2   6        0.37        0.57      0.92 o 
  -3   2   6      164.85      159.01      3.65 o 
  -2   2   6      655.59      776.31      7.47 o 
  -1   2   6     1427.16     1709.53     20.07 o 
   0   2   6     1372.37     1583.35     17.22 o 
   1   2   6       72.54       77.18      1.71 o 
   2   2   6      217.64      215.92      3.28 o 
   3   2   6      562.24      546.10      6.88 o 
   4   2   6        0.12        0.43      0.87 o 
   5   2   6       47.77       54.28      1.76 o 
   6   2   6      146.58      160.04      3.91 o 
   7   2   6        2.36        1.41      1.35 o 
   8   2   6       47.60       49.61      2.86 o 
   9   2   6       45.36       36.87      3.16 o 
  10   2   6       30.94       38.11      3.38 o 
 -14   3   6       16.65       16.44      3.48 o 
 -13   3   6       11.25       16.29      4.72 o 
 -12   3   6       46.32       55.03      5.09 o 
 -11   3   6        1.37        0.88      2.02 o 
 -10   3   6       18.37       17.16      3.21 o 
  -9   3   6       61.20       53.86      1.73 o 
  -8   3   6       45.83       43.07      3.86 o 
  -7   3   6       31.50       29.55      3.33 o 
  -6   3   6      294.04      314.83      8.80 o 
  -5   3   6      319.85      336.50      6.31 o 
  -4   3   6      361.41      348.44      6.55 o 
  -3   3   6     1136.61     1268.94     12.75 o 
  -2   3   6       20.54       25.34      0.83 o 
  -1   3   6      255.37      255.72      3.67 o 
   0   3   6        2.86        3.06      0.74 o 
   1   3   6       68.68       74.47      1.79 o 
   2   3   6       66.46       62.60      1.79 o 
   3   3   6      360.93      305.47      3.87 o 
   4   3   6      401.37      380.91      4.63 o 
   5   3   6       67.47       61.63      1.89 o 
   6   3   6        4.59        4.44      1.19 o 
   7   3   6       22.85       24.11      1.94 o 
   8   3   6        0.48       -0.53      2.10 o 
   9   3   6        3.91        1.56      2.38 o 
  10   3   6       18.49       18.70      3.96 o 
 -14   4   6       36.01       35.02      3.93 o 
 -13   4   6        4.44        3.35      2.66 o 
 -12   4   6       41.64       38.24      3.40 o 
 -11   4   6       88.80       93.59      4.27 o 
 -10   4   6      317.60      316.32      7.22 o 
  -9   4   6      242.91      216.74      9.43 o 
  -8   4   6      705.30      620.30     15.73 o 
  -7   4   6      227.43      225.96     14.15 o 
  -6   4   6      810.43      867.95     12.13 o 
  -5   4   6      462.60      529.43      7.68 o 
  -4   4   6      674.99      721.40      9.25 o 
  -3   4   6      300.28      328.11      3.74 o 
  -2   4   6     1052.80     1114.95     10.73 o 
  -1   4   6       16.81       16.66      1.00 o 
   0   4   6      194.86      179.54      2.82 o 
   1   4   6       91.16      105.06      1.99 o 
   2   4   6      306.24      296.12      3.64 o 
   3   4   6      141.09      132.43      2.28 o 
   4   4   6     1419.15     1305.05     15.28 o 
   5   4   6        1.07        1.05      1.17 o 
   6   4   6       46.55       50.51      2.92 o 
   7   4   6       21.43       25.45      2.11 o 
   8   4   6        0.26       -1.89      2.40 o 
   9   4   6        0.16       -1.53      2.52 o 
  10   4   6        1.92        3.84      2.90 o 
 -14   5   6       11.10       13.94      3.30 o 
 -13   5   6        0.01       -2.01      2.45 o 
 -12   5   6       19.86       16.11      4.34 o 
 -11   5   6       15.29       19.30      2.33 o 
 -10   5   6        3.33        4.17      1.61 o 
  -9   5   6       28.35       37.59      4.13 o 
  -8   5   6       16.20       26.30      2.11 o 
  -7   5   6        4.24        9.69      0.85 o 
  -6   5   6      712.72      691.72     19.39 o 
  -5   5   6       21.65       20.71      1.29 o 
  -4   5   6       48.48       43.97      1.29 o 
  -3   5   6      819.49      864.71      7.42 o 
  -2   5   6       18.90       29.74      1.06 o 
  -1   5   6       53.08       58.39      1.56 o 
   0   5   6      172.73      146.23      2.36 o 
   1   5   6      202.78      208.65      3.07 o 
   2   5   6      257.43      235.66      3.43 o 
   3   5   6       19.78       15.33      1.20 o 
   4   5   6        0.03        1.55      1.19 o 
   5   5   6      151.22      139.72      3.10 o 
   6   5   6       80.62       85.84      3.30 o 
   7   5   6       13.74       17.52      2.31 o 
   8   5   6       11.30        9.24      2.93 o 
   9   5   6        0.13        1.37      2.79 o 
 -14   6   6        0.65        3.41      2.96 o 
 -13   6   6        0.90       -0.99      2.62 o 
 -12   6   6      156.46      157.77     16.60 o 
 -11   6   6      110.91       98.19      3.92 o 
 -10   6   6        8.68        8.55      2.34 o 
  -9   6   6       16.98       14.31      1.11 o 
  -8   6   6       31.73       27.34      1.33 o 
  -7   6   6       31.67       29.01      0.98 o 
  -6   6   6        0.42        0.09      0.75 o 
  -5   6   6      581.38      614.68      7.96 o 
  -4   6   6      382.55      404.36      5.22 o 
  -3   6   6       26.69       27.69      0.86 o 
  -2   6   6      102.16      119.81      2.14 o 
  -1   6   6      405.83      399.08      5.12 o 
   0   6   6      150.67      137.10      2.56 o 
   1   6   6      212.36      181.97      3.47 o 
   2   6   6      418.36      425.19      5.77 o 
   3   6   6       74.54       80.10      2.26 o 
   4   6   6       25.26       29.98      1.88 o 
   5   6   6        1.49        1.67      2.02 o 
   6   6   6       59.98       71.25      3.15 o 
   7   6   6        1.99        2.52      1.93 o 
   8   6   6        1.03       -0.81      2.79 o 
   9   6   6       24.33       29.59      4.00 o 
 -14   7   6        2.23       -1.61      2.62 o 
 -13   7   6        3.56        6.73      2.66 o 
 -12   7   6       50.97       54.46      3.49 o 
 -11   7   6        3.24        5.49      1.47 o 
 -10   7   6       30.32       22.33      1.97 o 
  -9   7   6      189.76      185.58      4.67 o 
  -8   7   6       46.45       38.41      1.45 o 
  -7   7   6       70.86       68.04      1.93 o 
  -6   7   6      589.17      573.62      9.35 o 
  -5   7   6      546.05      513.97      7.63 o 
  -4   7   6      175.49      179.93      3.14 o 
  -3   7   6       17.59       15.48      0.86 o 
  -2   7   6       71.45       73.46      2.56 o 
  -1   7   6     1246.02     1150.19     12.92 o 
   0   7   6      292.24      270.12      4.07 o 
   1   7   6      267.88      233.43      3.77 o 
   2   7   6        2.83        2.71      1.17 o 
   3   7   6       46.77       44.53      2.09 o 
   4   7   6       60.50       51.34      2.31 o 
   5   7   6      128.13      122.35      3.40 o 
   6   7   6        4.27        3.57      2.02 o 
   7   7   6        4.28        4.06      2.74 o 
   8   7   6        7.95        6.23      3.06 o 
 -13   8   6       61.88       66.59      4.22 o 
 -12   8   6      225.26      241.71     10.46 o 
 -11   8   6        3.92       -0.19      2.80 o 
 -10   8   6        4.51        6.38      1.58 o 
  -9   8   6       26.03       25.64      1.69 o 
  -8   8   6       61.79       66.90      2.69 o 
  -7   8   6        3.80        4.48      1.06 o 
  -6   8   6       64.21       73.37      2.55 o 
  -5   8   6       42.15       40.10      1.91 o 
  -4   8   6       86.14       71.45      2.05 o 
  -3   8   6        3.71        1.53      0.80 o 
  -2   8   6       14.92       16.76      1.17 o 
  -1   8   6       40.57       35.97      1.46 o 
   0   8   6      951.17      844.83     10.05 o 
   1   8   6      534.77      476.90      6.83 o 
   2   8   6       63.94       66.91      2.22 o 
   3   8   6      155.37      143.45      4.29 o 
   4   8   6        2.24        3.25      1.60 o 
   5   8   6       12.47        8.78      1.71 o 
   6   8   6       54.80       57.39      3.27 o 
   7   8   6       12.16       14.48      2.68 o 
   8   8   6       46.65       53.01      4.66 o 
 -13   9   6       20.02       14.49      6.35 o 
 -12   9   6        0.29       -0.10      2.96 o 
 -11   9   6        4.62        5.42      2.09 o 
 -10   9   6        4.11        5.30      1.44 o 
  -9   9   6       65.05       60.85      2.35 o 
  -8   9   6        3.88        2.72      1.31 o 
  -7   9   6      158.29      167.48      3.47 o 
  -6   9   6      467.82      471.58      8.33 o 
  -5   9   6        4.36        6.37      1.24 o 
  -4   9   6       85.34       65.18      1.95 o 
  -3   9   6      270.02      263.34      4.75 o 
  -2   9   6      356.73      303.88      4.41 o 
  -1   9   6       13.20        8.35      1.21 o 
   0   9   6       81.01       63.65      2.06 o 
   1   9   6        1.00       -1.09      1.09 o 
   2   9   6       12.74        9.26      1.52 o 
   3   9   6        4.05        9.09      2.03 o 
   4   9   6       40.98       38.07      2.30 o 
   5   9   6       55.73       56.08      4.35 o 
   6   9   6       70.81       67.70      3.49 o 
   7   9   6        6.71        4.75      2.54 o 
 -13  10   6        0.04        0.60      2.40 o 
 -12  10   6        0.01        0.30      2.18 o 
 -11  10   6       55.16       53.20      3.45 o 
 -10  10   6        0.00       -0.52      1.51 o 
  -9  10   6       90.89       87.66      2.87 o 
  -8  10   6        0.05        2.33      1.46 o 
  -7  10   6       31.01       34.98      1.76 o 
  -6  10   6        0.68        0.14      1.42 o 
  -5  10   6       62.49       58.81      2.45 o 
  -4  10   6      134.57      139.08      2.97 o 
  -3  10   6       29.82       34.77      1.91 o 
  -2  10   6        9.77       10.31      1.18 o 
  -1  10   6       10.17        8.05      1.28 o 
   0  10   6      164.89      151.41      3.17 o 
   1  10   6      102.86       99.46      2.92 o 
   2  10   6        1.75        1.03      1.46 o 
   3  10   6       17.76       19.40      1.99 o 
   4  10   6      117.91      118.74      3.60 o 
   5  10   6       70.26       73.86      3.53 o 
   6  10   6       32.83       36.04      2.97 o 
 -13  11   6       25.83       24.52      3.13 o 
 -12  11   6       37.22       38.32      3.23 o 
 -11  11   6       21.66       19.02      2.62 o 
 -10  11   6       19.06       24.44      2.06 o 
  -9  11   6        3.16        3.16      1.42 o 
  -8  11   6       65.24       61.93      2.45 o 
  -7  11   6       18.11       19.14      1.77 o 
  -6  11   6       27.92       29.60      1.95 o 
  -5  11   6      269.58      253.86      4.38 o 
  -4  11   6      103.61      113.96      2.86 o 
  -3  11   6      476.04      451.80      7.52 o 
  -2  11   6      108.00       98.27      2.71 o 
  -1  11   6       82.21       77.80      2.36 o 
   0  11   6       12.26       13.25      1.64 o 
   1  11   6      222.93      243.49      4.46 o 
   2  11   6       15.15       14.07      1.95 o 
   3  11   6       16.07       20.58      2.02 o 
   4  11   6       10.95        9.14      1.93 o 
   5  11   6        5.05        4.33      2.21 o 
   6  11   6       22.56       20.71      3.12 o 
 -13  12   6        8.36        5.98      2.82 o 
 -12  12   6        7.39        6.13      3.62 o 
 -11  12   6       27.23       29.53      2.30 o 
 -10  12   6        0.94        2.54      1.88 o 
  -9  12   6       34.83       33.33      2.19 o 
  -8  12   6       47.40       44.57      2.33 o 
  -7  12   6       37.72       36.25      2.24 o 
  -6  12   6        7.12        3.64      1.48 o 
  -5  12   6        1.82       -0.17      1.29 o 
  -4  12   6      240.51      227.08      4.45 o 
  -3  12   6      232.15      217.83      4.69 o 
  -2  12   6       61.93       64.14      2.39 o 
  -1  12   6       57.49       59.18      2.20 o 
   0  12   6        5.99        5.27      1.48 o 
   1  12   6        3.17        1.44      1.57 o 
   2  12   6        0.94        2.01      1.71 o 
   3  12   6        0.02       -0.68      1.70 o 
   4  12   6        3.26        1.26      1.88 o 
   5  12   6       14.90       18.29      3.27 o 
 -12  13   6        0.87       -2.55      2.91 o 
 -11  13   6       78.11       81.42      5.76 o 
 -10  13   6      133.08      134.64      4.52 o 
  -9  13   6        5.07        9.55      1.86 o 
  -8  13   6       10.54       13.30      1.93 o 
  -7  13   6      108.51      101.06      3.42 o 
  -6  13   6      252.17      231.46      4.27 o 
  -5  13   6      128.83      123.54      3.25 o 
  -4  13   6      156.67      164.45      3.78 o 
  -3  13   6      132.99      140.86      4.03 o 
  -2  13   6       29.14       30.06      2.17 o 
  -1  13   6        0.74       -0.78      1.42 o 
   0  13   6        0.02       -1.25      1.55 o 
   1  13   6       29.86       34.63      2.34 o 
   2  13   6        3.75        5.51      2.58 o 
   3  13   6       57.70       62.83      3.00 o 
   4  13   6      228.59      246.04      6.32 o 
 -12  14   6        0.38       -2.96      2.96 o 
 -11  14   6        0.86        0.98      2.25 o 
 -10  14   6       62.14       64.54      4.72 o 
  -9  14   6       40.82       44.87      2.69 o 
  -8  14   6      103.83      105.35      4.41 o 
  -7  14   6       67.77       69.35      3.52 o 
  -6  14   6       67.90       63.83      2.46 o 
  -5  14   6       73.87       70.49      2.84 o 
  -4  14   6       67.53       67.69      2.69 o 
  -3  14   6       75.54       75.02      3.04 o 
  -2  14   6        0.37        0.69      1.67 o 
  -1  14   6       55.78       56.60      2.57 o 
   0  14   6       45.83       52.98      3.70 o 
   1  14   6       66.87       72.08      3.05 o 
   2  14   6       11.86       12.59      2.40 o 
   3  14   6       49.42       50.21      3.13 o 
 -11  15   6        0.04       -2.93      3.98 o 
 -10  15   6        0.61        1.99      2.42 o 
  -9  15   6       41.41       38.08      2.65 o 
  -8  15   6       23.15       21.83      2.92 o 
  -7  15   6      497.70      505.21      9.23 o 
  -6  15   6      133.40      135.91      3.51 o 
  -5  15   6       31.90       32.00      2.17 o 
  -4  15   6        0.45        1.65      1.64 o 
  -3  15   6       28.43       26.95      2.17 o 
  -2  15   6        0.16        0.39      1.85 o 
  -1  15   6        0.91       -1.63      2.00 o 
   0  15   6        0.63        1.82      1.90 o 
   1  15   6       13.31       10.67      2.07 o 
   2  15   6       15.34       14.00      2.20 o 
 -10  16   6        4.01        5.33      2.48 o 
  -9  16   6        3.74        4.81      2.00 o 
  -8  16   6        0.08        1.17      2.10 o 
  -7  16   6        0.99       -1.65      1.87 o 
  -6  16   6        0.07       -0.50      1.97 o 
  -5  16   6       66.57       67.12      2.81 o 
  -4  16   6       10.13       13.04      2.02 o 
  -3  16   6       20.06       20.29      2.28 o 
  -2  16   6       91.78       94.25      4.24 o 
  -1  16   6      132.94      130.50      9.59 o 
   0  16   6       77.60       79.13      7.18 o 
  -9  17   6       98.63      105.56      5.77 o 
  -8  17   6       10.62       10.66      3.13 o 
  -7  17   6        1.30       -1.27      2.40 o 
  -6  17   6       19.10       17.30      2.52 o 
  -5  17   6       11.12       11.59      1.96 o 
  -4  17   6       33.64       30.14      2.95 o 
  -3  17   6       94.46       97.93      3.66 o 
  -2  17   6       23.43       27.10      2.91 o 
  -1  17   6        6.49        6.50      3.44 o 
  -6  18   6        1.99        2.91      2.28 o 
  -5  18   6      115.06      112.84      7.11 o 
   2 -21   7        2.22        2.49      3.00 o 
   3 -21   7       33.27       31.35      2.71 o 
   4 -21   7       80.26       70.69      5.45 o 
   5 -21   7       14.53       15.20      2.69 o 
   0 -20   7        6.15        4.16      2.31 o 
   1 -20   7        3.64        7.08      2.08 o 
   2 -20   7      135.60      144.35      4.28 o 
   3 -20   7      384.20      400.44      8.35 o 
   4 -20   7      250.21      260.10      5.81 o 
   5 -20   7        0.00       -2.08      2.08 o 
   6 -20   7       22.34       20.71      2.73 o 
   7 -20   7        5.95        7.46      2.82 o 
  -2 -19   7       10.44       11.19      2.83 o 
  -1 -19   7       35.96       36.68      3.01 o 
   0 -19   7       16.59       18.58      2.63 o 
   1 -19   7       13.34       16.23      2.53 o 
   2 -19   7        3.16        2.99      1.92 o 
   3 -19   7        3.20        1.33      1.77 o 
   4 -19   7        0.41       -0.79      1.87 o 
   5 -19   7       86.30       82.26      3.83 o 
   6 -19   7       52.79       49.36      3.22 o 
   7 -19   7        1.26        0.97      2.20 o 
   8 -19   7       21.74       28.53      3.16 o 
   9 -19   7       10.42        8.20      2.21 o 
  -3 -18   7        0.75        0.45      3.40 o 
  -2 -18   7        0.31        3.83      2.09 o 
  -1 -18   7       66.70       65.86      4.69 o 
   0 -18   7        1.93        1.63      1.78 o 
   1 -18   7       15.57       12.12      1.93 o 
   2 -18   7        0.46       -1.68      1.68 o 
   3 -18   7       34.71       41.27      2.49 o 
   4 -18   7      141.77      138.69      3.68 o 
   5 -18   7       34.05       33.97      2.81 o 
   6 -18   7        0.23       -0.39      2.05 o 
   7 -18   7       17.60       20.08      2.32 o 
   8 -18   7        0.33        0.86      1.93 o 
   9 -18   7       11.56       17.57      2.27 o 
  -4 -17   7       28.80       25.63      3.86 o 
  -3 -17   7        5.76        6.38      2.54 o 
  -2 -17   7       74.33       67.38      3.49 o 
  -1 -17   7       46.69       44.39      2.92 o 
   0 -17   7        3.54        3.45      1.72 o 
   1 -17   7        0.85       -1.59      1.59 o 
   2 -17   7       58.27       56.13      2.63 o 
   3 -17   7      131.95      119.98      4.72 o 
   4 -17   7        0.15       -1.47      1.47 o 
   5 -17   7      231.41      229.13      5.04 o 
   6 -17   7       75.02       73.39      3.87 o 
   7 -17   7       53.94       58.59      2.86 o 
   8 -17   7        0.49        0.04      2.19 o 
   9 -17   7        0.75        0.79      1.89 o 
  10 -17   7       16.05       15.65      3.00 o 
  -5 -16   7        1.46        0.55      2.90 o 
  -4 -16   7        8.98       10.38      3.17 o 
  -3 -16   7       43.00       43.05      3.82 o 
  -2 -16   7       11.58       14.17      2.20 o 
  -1 -16   7      246.57      244.47      5.02 o 
   0 -16   7       68.19       71.65      2.80 o 
   1 -16   7        7.67        8.79      2.12 o 
   2 -16   7       19.14       23.65      2.02 o 
   3 -16   7        0.32        1.85      1.58 o 
   4 -16   7        3.03        1.29      1.46 o 
   5 -16   7        1.72        1.75      1.31 o 
   6 -16   7        7.41        7.29      1.87 o 
   7 -16   7       10.02       14.15      2.02 o 
   8 -16   7      104.86       98.23      3.51 o 
   9 -16   7        5.65        7.11      2.01 o 
  10 -16   7        0.14       -0.74      1.95 o 
  11 -16   7       42.16       44.71      3.04 o 
  -6 -15   7        2.90        2.78      2.79 o 
  -5 -15   7        5.45        2.57      2.79 o 
  -4 -15   7       53.05       60.32      4.40 o 
  -3 -15   7       23.09       24.34      2.51 o 
  -2 -15   7        6.24        8.51      1.97 o 
  -1 -15   7       36.92       40.10      2.26 o 
   0 -15   7        1.10        3.02      1.51 o 
   1 -15   7       80.65       78.46      2.80 o 
   2 -15   7        1.88        1.11      1.41 o 
   3 -15   7      155.07      144.35      3.60 o 
   4 -15   7        0.89        1.79      1.22 o 
   5 -15   7        5.55        5.87      1.31 o 
   6 -15   7        6.36        5.46      1.57 o 
   7 -15   7      176.03      166.20      4.73 o 
   8 -15   7       46.86       52.74      2.70 o 
   9 -15   7        1.11       -1.84      1.84 o 
  10 -15   7        7.83        5.98      1.98 o 
  11 -15   7        1.03        1.62      2.09 o 
  -7 -14   7        8.67        4.69      2.44 o 
  -6 -14   7       73.76       87.15      4.21 o 
  -5 -14   7        5.96        5.87      2.38 o 
  -4 -14   7       98.53      102.84      5.73 o 
  -3 -14   7       12.70       16.20      1.96 o 
  -2 -14   7       20.40       15.99      1.85 o 
  -1 -14   7       15.36       15.08      1.85 o 
   0 -14   7        0.07        0.14      1.30 o 
   1 -14   7       51.09       54.45      2.36 o 
   2 -14   7       19.52       18.58      1.95 o 
   3 -14   7      569.72      531.49      6.73 o 
   4 -14   7      279.34      262.52      3.92 o 
   5 -14   7       17.73       16.10      1.47 o 
   6 -14   7      131.32      126.79      2.93 o 
   7 -14   7        6.17        6.26      1.78 o 
   8 -14   7       68.55       73.82      2.93 o 
   9 -14   7        8.30        7.79      2.16 o 
  10 -14   7        4.62        1.70      2.06 o 
  11 -14   7       69.09       75.20      3.79 o 
  -8 -13   7       41.63       42.06      3.38 o 
  -7 -13   7       16.04        8.73      2.50 o 
  -6 -13   7        8.50        7.75      2.38 o 
  -5 -13   7       78.81       77.00      3.69 o 
  -4 -13   7      220.85      225.03      6.15 o 
  -3 -13   7       23.45       28.72      1.98 o 
  -2 -13   7       17.77       18.10      1.60 o 
  -1 -13   7        2.45        2.77      1.22 o 
   0 -13   7       58.39       63.83      2.14 o 
   1 -13   7       74.39       77.54      2.52 o 
   2 -13   7       17.33       19.43      1.33 o 
   3 -13   7        7.14       10.48      1.19 o 
   4 -13   7       15.30       18.72      1.29 o 
   5 -13   7       54.40       49.77      2.22 o 
   6 -13   7      265.51      254.84      4.14 o 
   7 -13   7      194.94      194.85      4.27 o 
   8 -13   7        1.07        2.32      1.49 o 
   9 -13   7       35.52       38.05      2.42 o 
  10 -13   7       32.05       32.60      2.74 o 
  11 -13   7      239.17      253.41      7.52 o 
  12 -13   7       44.95       49.64      4.19 o 
  -8 -12   7       49.16       48.00      3.38 o 
  -7 -12   7        6.07        5.58      2.32 o 
  -6 -12   7       23.91       19.24      4.27 o 
  -5 -12   7        0.42        3.27      1.94 o 
  -4 -12   7       26.42       24.95      3.21 o 
  -3 -12   7       45.62       47.78      2.15 o 
  -2 -12   7       87.46       93.56      2.62 o 
  -1 -12   7        0.00        0.86      1.07 o 
   0 -12   7      130.29      125.82      3.83 o 
   1 -12   7      418.73      381.89      4.73 o 
   2 -12   7        3.74        3.82      1.09 o 
   3 -12   7      109.85       93.96      2.75 o 
   4 -12   7        7.76       11.99      1.29 o 
   5 -12   7        0.00       -0.83      1.07 o 
   6 -12   7       11.98       13.76      1.40 o 
   7 -12   7       42.77       43.48      2.27 o 
   8 -12   7        3.26        6.66      1.70 o 
   9 -12   7       26.27       27.79      2.48 o 
  10 -12   7        0.18        1.80      2.00 o 
  11 -12   7       10.96       11.46      2.39 o 
  12 -12   7       75.10       73.02      4.69 o 
  -9 -11   7       65.31       72.27      5.20 o 
  -8 -11   7       80.85       82.38      3.92 o 
  -7 -11   7       15.51       12.41      2.27 o 
  -6 -11   7        0.12        0.01      1.82 o 
  -5 -11   7      154.38      152.91      4.70 o 
  -4 -11   7      113.40      112.43      3.39 o 
  -3 -11   7       32.61       34.63      1.81 o 
  -2 -11   7       77.39       75.38      2.17 o 
  -1 -11   7      175.50      163.43      3.07 o 
   0 -11   7       20.35       16.95      1.77 o 
   1 -11   7        0.52        2.48      0.91 o 
   2 -11   7        1.70       -0.60      0.89 o 
   3 -11   7       44.02       39.72      1.76 o 
   4 -11   7       88.43       88.94      2.15 o 
   5 -11   7        1.48        1.69      1.06 o 
   6 -11   7      309.58      296.95      4.39 o 
   7 -11   7      193.13      188.09      4.05 o 
   8 -11   7        0.15       -0.28      1.51 o 
   9 -11   7       61.30       64.19      2.84 o 
  10 -11   7       19.23       22.28      2.44 o 
  11 -11   7      119.33      117.95      4.22 o 
  12 -11   7       94.26       97.43      7.93 o 
 -10 -10   7      131.59      117.55      6.27 o 
  -9 -10   7       18.20       15.41      3.44 o 
  -8 -10   7        1.50       -1.92      1.92 o 
  -7 -10   7       26.58       21.16      2.33 o 
  -6 -10   7       58.00       65.20      3.10 o 
  -5 -10   7      145.13      133.18      4.13 o 
  -4 -10   7      416.11      400.68      6.64 o 
  -3 -10   7      149.76      135.94      3.03 o 
  -2 -10   7      105.69      102.41      2.98 o 
  -1 -10   7      176.20      185.20      3.60 o 
   0 -10   7      237.92      209.82      3.00 o 
   1 -10   7        3.98        1.55      0.88 o 
   2 -10   7        0.21       -0.86      0.86 o 
   3 -10   7      110.44      132.01      2.60 o 
   4 -10   7      109.30      108.05      2.30 o 
   5 -10   7       16.45       18.43      1.32 o 
   6 -10   7       32.77       30.57      1.56 o 
   7 -10   7       48.89       48.79      1.88 o 
   8 -10   7       85.82       88.60      3.33 o 
   9 -10   7        1.33        1.56      1.69 o 
  10 -10   7        1.28       -1.45      1.89 o 
  11 -10   7      124.10      130.55      4.35 o 
  12 -10   7      142.33      149.80      4.73 o 
 -10  -9   7       15.84       18.04      3.59 o 
  -9  -9   7       74.41       76.40      6.04 o 
  -8  -9   7       50.64       58.24      3.05 o 
  -7  -9   7      210.00      202.50      5.16 o 
  -6  -9   7       51.16       51.87      2.72 o 
  -5  -9   7       15.87       13.35      1.88 o 
  -4  -9   7       10.20        9.91      1.33 o 
  -3  -9   7      210.74      173.97      3.02 o 
  -2  -9   7       45.76       52.91      1.69 o 
  -1  -9   7       38.74       40.23      1.51 o 
   0  -9   7      291.00      278.76      3.74 o 
   1  -9   7       12.74       10.58      1.02 o 
   2  -9   7      372.89      357.44      4.52 o 
   3  -9   7      173.31      173.13      2.66 o 
   4  -9   7      154.83      142.61      2.61 o 
   5  -9   7      306.45      284.66      4.07 o 
   6  -9   7      350.06      330.44      5.10 o 
   7  -9   7       39.11       35.46      2.33 o 
   8  -9   7        6.74        3.37      1.51 o 
   9  -9   7      112.63      102.45      3.69 o 
  10  -9   7       30.14       29.06      2.50 o 
  11  -9   7       42.96       41.55      2.98 o 
  12  -9   7       30.70       26.56      2.79 o 
 -11  -8   7       18.94       19.90      4.53 o 
 -10  -8   7       54.63       57.79      4.51 o 
  -9  -8   7        4.07        4.28      2.79 o 
  -8  -8   7       14.20       15.87      1.96 o 
  -7  -8   7      163.11      154.11      5.30 o 
  -6  -8   7        5.22        3.39      1.49 o 
  -5  -8   7       15.06       11.54      1.72 o 
  -4  -8   7      138.32      137.37      5.09 o 
  -3  -8   7       92.97       75.73      1.90 o 
  -2  -8   7       29.79       25.21      1.22 o 
  -1  -8   7        5.26        7.87      0.89 o 
   0  -8   7       91.81       90.55      1.85 o 
   1  -8   7      187.25      215.51      3.07 o 
   2  -8   7      451.66      458.63      5.10 o 
   3  -8   7       43.60       46.85      2.06 o 
   4  -8   7      601.66      619.86      6.93 o 
   5  -8   7       24.71       30.67      1.43 o 
   6  -8   7       34.71       36.27      1.67 o 
   7  -8   7      138.87      130.77      3.09 o 
   8  -8   7       35.44       27.26      2.17 o 
   9  -8   7       10.88       10.54      2.23 o 
  10  -8   7       24.44       18.69      2.38 o 
  11  -8   7      199.32      209.37      5.54 o 
  12  -8   7        0.87       -2.18      2.18 o 
 -11  -7   7       13.80       13.32      3.21 o 
 -10  -7   7       70.97       80.61      4.66 o 
  -9  -7   7        8.33        7.17      2.67 o 
  -8  -7   7        0.00        1.07      1.45 o 
  -7  -7   7        4.10        7.20      1.60 o 
  -6  -7   7       43.07       44.15      2.22 o 
  -5  -7   7      476.07      417.16      7.76 o 
  -4  -7   7      715.67      702.33      9.11 o 
  -3  -7   7     1339.41     1288.57     16.83 o 
  -2  -7   7      368.69      378.43      4.84 o 
  -1  -7   7      329.98      362.97      4.35 o 
   0  -7   7       62.23       84.55      1.71 o 
   1  -7   7      277.22      302.43      3.82 o 
   2  -7   7        0.27        2.14      0.72 o 
   3  -7   7     1706.89     1720.06     16.47 o 
   4  -7   7     1008.12      993.53     10.08 o 
   5  -7   7      359.34      342.76      4.81 o 
   6  -7   7        1.09       -1.05      1.05 o 
   7  -7   7        3.84        2.49      1.35 o 
   8  -7   7       11.80       13.04      2.34 o 
   9  -7   7        0.00       -0.47      1.78 o 
  10  -7   7      142.26      134.62      4.31 o 
  11  -7   7      192.54      193.35      5.30 o 
  12  -7   7      239.77      239.89      6.05 o 
 -11  -6   7        1.87       -1.39      2.52 o 
 -10  -6   7        6.12        6.60      2.67 o 
  -9  -6   7       30.66       23.18      2.93 o 
  -8  -6   7      101.88      106.85      4.54 o 
  -7  -6   7       46.68       44.34      2.10 o 
  -6  -6   7        5.37        6.18      1.33 o 
  -5  -6   7      241.48      230.46      4.70 o 
  -4  -6   7      988.35      915.90     11.40 o 
  -3  -6   7       62.61       64.38      1.56 o 
  -2  -6   7       61.71       48.03      1.40 o 
  -1  -6   7     1002.66     1055.43     10.80 o 
   0  -6   7       49.41       48.60      1.69 o 
   1  -6   7        0.93        0.94      0.78 o 
   2  -6   7       24.39       34.58      1.10 o 
   3  -6   7       24.08       34.36      1.19 o 
   4  -6   7      266.37      269.06      3.68 o 
   5  -6   7       19.63       16.57      1.28 o 
   6  -6   7       60.01       57.82      2.06 o 
   7  -6   7        0.55       -1.27      1.27 o 
   8  -6   7       12.87       13.48      2.75 o 
   9  -6   7       59.10       56.69      2.96 o 
  10  -6   7       33.22       29.72      2.60 o 
  11  -6   7       69.82       79.88      3.73 o 
  12  -6   7        0.65        3.74      2.15 o 
 -12  -5   7       19.16       16.98      4.53 o 
 -11  -5   7        0.24        1.05      2.52 o 
 -10  -5   7       27.02       26.56      3.40 o 
  -9  -5   7        0.19       -1.13      1.87 o 
  -8  -5   7        1.24        1.89      1.87 o 
  -7  -5   7        1.75        2.26      1.87 o 
  -6  -5   7       28.16       28.01      1.55 o 
  -5  -5   7      372.55      355.85      6.45 o 
  -4  -5   7      133.34      137.88      2.45 o 
  -3  -5   7      373.39      327.21      4.09 o 
  -2  -5   7        0.63        0.59      0.64 o 
  -1  -5   7       41.32       46.24      1.33 o 
   0  -5   7       69.34       74.82      1.50 o 
   1  -5   7        1.64        1.74      0.62 o 
   2  -5   7      116.49      112.43      1.80 o 
   3  -5   7      114.52      120.56      2.13 o 
   4  -5   7        6.17        4.89      1.18 o 
   5  -5   7      123.34      110.15      2.66 o 
   6  -5   7       99.18       80.07      2.46 o 
   7  -5   7      180.14      157.51      3.28 o 
   8  -5   7        4.42        2.32      1.66 o 
   9  -5   7        6.94        6.95      1.93 o 
  10  -5   7      168.35      170.07      4.87 o 
  11  -5   7       71.16       76.90      3.63 o 
  12  -5   7       21.38       26.75      2.65 o 
 -12  -4   7        7.18        8.30      3.77 o 
 -11  -4   7       13.83       13.56      2.67 o 
 -10  -4   7      100.17      104.61      4.09 o 
  -9  -4   7       26.27       30.67      2.41 o 
  -8  -4   7       83.63       94.97      3.47 o 
  -7  -4   7       24.26       26.87      2.13 o 
  -6  -4   7       40.79       31.54      2.64 o 
  -5  -4   7      219.16      218.09      5.50 o 
  -4  -4   7      691.70      773.32      9.67 o 
  -3  -4   7       17.63       19.55      0.93 o 
  -2  -4   7      565.99      646.77      8.06 o 
  -1  -4   7      706.20      772.88      9.55 o 
   0  -4   7     2015.74     2301.91     24.59 o 
   1  -4   7     1425.41     1584.39     16.05 o 
   2  -4   7     1126.95     1123.62     12.63 o 
   3  -4   7     1070.08     1089.49     12.40 o 
   4  -4   7       73.51       74.04      1.90 o 
   5  -4   7      364.75      316.29      5.02 o 
   6  -4   7      304.67      252.08      4.48 o 
   7  -4   7       10.07       12.46      1.48 o 
   8  -4   7      463.16      454.87      8.30 o 
   9  -4   7      356.63      339.32      6.97 o 
  10  -4   7       65.23       70.19      3.35 o 
  11  -4   7      184.50      194.11      5.72 o 
  12  -4   7       77.73       87.82      3.91 o 
 -12  -3   7        1.96       -1.21      2.86 o 
 -11  -3   7       29.04       35.48      2.90 o 
 -10  -3   7      114.35      116.07      4.01 o 
  -9  -3   7       82.74       90.56      3.47 o 
  -8  -3   7        1.57        2.10      1.49 o 
  -7  -3   7      120.66      111.71      3.55 o 
  -6  -3   7      138.20      121.49      4.72 o 
  -5  -3   7       72.68       75.19      3.18 o 
  -4  -3   7       67.17       63.09      1.27 o 
  -3  -3   7      194.05      204.62      2.91 o 
  -2  -3   7      129.63      174.50      2.11 o 
  -1  -3   7        1.72        2.04      0.67 o 
   0  -3   7      410.92      466.72      5.62 o 
   1  -3   7     1132.70     1283.47     14.19 o 
   2  -3   7      695.82      700.48      8.24 o 
   3  -3   7      101.48       84.42      1.97 o 
   4  -3   7       17.55       18.98      1.23 o 
   5  -3   7      324.22      313.13      4.99 o 
   6  -3   7        2.32       -1.14      1.14 o 
   7  -3   7        1.10       -1.21      1.21 o 
   8  -3   7      110.15       98.15      3.21 o 
   9  -3   7      459.71      459.23      8.58 o 
  10  -3   7      145.73      154.45      4.81 o 
  11  -3   7      239.78      249.96      9.48 o 
 -13  -2   7        0.08       -1.98      3.07 o 
 -12  -2   7       32.12       37.22      4.05 o 
 -11  -2   7       52.32       55.81      4.17 o 
 -10  -2   7      101.78      100.63      4.78 o 
  -9  -2   7       54.73       48.98      4.73 o 
  -8  -2   7      184.77      178.24      5.01 o 
  -7  -2   7      540.17      517.71     12.81 o 
  -6  -2   7       14.60       18.47      1.16 o 
  -5  -2   7      105.27      119.60      2.89 o 
  -4  -2   7        1.32        4.30      0.75 o 
  -3  -2   7      102.47      110.70      2.19 o 
  -2  -2   7        8.22       10.09      0.62 o 
  -1  -2   7      519.92      565.66      7.08 o 
   0  -2   7       12.02       12.34      0.81 o 
   1  -2   7      220.16      225.94      3.21 o 
   2  -2   7      929.16      999.11     11.37 o 
   3  -2   7       12.44       18.20      1.15 o 
   4  -2   7       40.58       43.53      1.61 o 
   5  -2   7       79.34       81.96      3.20 o 
   6  -2   7      382.35      347.51      5.25 o 
   7  -2   7      129.99      115.93      2.88 o 
   8  -2   7       16.28       18.02      1.83 o 
   9  -2   7        7.32       10.33      2.20 o 
  10  -2   7       88.97       90.11      4.52 o 
  11  -2   7        5.05        6.59      2.28 o 
 -13  -1   7       52.50       57.23      4.68 o 
 -12  -1   7      109.23      118.47      6.00 o 
 -11  -1   7        7.09        3.05      3.02 o 
 -10  -1   7       63.24       64.88      3.88 o 
  -9  -1   7       12.79       13.30      1.98 o 
  -8  -1   7        2.12        3.09      1.26 o 
  -7  -1   7       30.38       32.96      1.91 o 
  -6  -1   7        1.83        3.09      0.63 o 
  -5  -1   7       63.48       65.82      1.52 o 
  -4  -1   7      226.15      222.50      3.84 o 
  -3  -1   7      429.59      546.76      6.23 o 
  -2  -1   7      140.56      156.59      1.85 o 
  -1  -1   7       10.65       24.05      0.87 o 
   0  -1   7       98.84      115.39      1.89 o 
   1  -1   7       14.48       20.94      0.97 o 
   2  -1   7      105.04      100.57      2.05 o 
   3  -1   7      796.21      778.68      9.19 o 
   4  -1   7        2.17        1.95      1.13 o 
   5  -1   7      261.65      222.79      5.19 o 
   6  -1   7        7.95        8.71      1.35 o 
   7  -1   7       13.35       14.26      1.58 o 
   8  -1   7       12.50       12.26      1.76 o 
   9  -1   7        0.01       -1.16      1.87 o 
  10  -1   7       59.04       67.94      3.48 o 
  11  -1   7        0.01       -0.12      2.06 o 
 -13   0   7      167.25      145.27     11.70 o 
 -12   0   7       75.80       74.10      4.74 o 
 -11   0   7        1.07        2.14      4.34 o 
 -10   0   7      461.80      444.33     11.14 o 
  -9   0   7       82.94       88.51      3.88 o 
  -8   0   7        0.09       -0.43      0.87 o 
  -7   0   7      198.54      172.55     12.45 o 
  -6   0   7      228.09      227.31     10.94 o 
  -5   0   7      221.38      236.35      5.77 o 
  -4   0   7        7.47        7.26      1.31 o 
  -3   0   7      338.64      369.78      4.86 o 
  -2   0   7       86.39       90.47      1.31 o 
  -1   0   7       40.52       48.74      1.19 o 
   0   0   7       15.62       16.62      1.12 o 
   1   0   7       83.21       95.71      1.90 o 
   2   0   7       36.73       29.51      1.20 o 
   3   0   7      116.21       99.94      2.17 o 
   4   0   7      688.72      622.48      8.42 o 
   5   0   7     1491.12     1420.40     16.41 o 
   6   0   7       97.94       88.53      2.31 o 
   7   0   7       61.67       58.16      2.30 o 
   8   0   7       79.40       82.23      3.01 o 
   9   0   7        6.12        6.21      2.06 o 
  10   0   7      113.37      121.10      5.33 o 
  11   0   7      158.04      169.95     10.56 o 
 -13   1   7        0.34       -2.54      2.62 o 
 -12   1   7       71.93       70.44      4.91 o 
 -11   1   7       66.73       68.24      4.91 o 
 -10   1   7       26.94       25.39      4.72 o 
  -9   1   7        7.81        8.01      1.69 o 
  -8   1   7        6.81        6.41      3.40 o 
  -7   1   7      540.74      447.33     11.87 o 
  -6   1   7       45.71       30.19      3.06 o 
  -5   1   7        7.70       10.51      1.00 o 
  -4   1   7      111.06      135.19      5.85 o 
  -3   1   7       84.33      103.31      1.81 o 
  -2   1   7      136.26      141.27      1.78 o 
  -1   1   7      563.95      628.21      7.28 o 
   0   1   7       84.18       79.78      2.13 o 
   1   1   7     1224.80     1196.87     13.37 o 
   2   1   7      365.70      386.45      5.13 o 
   3   1   7      890.28      904.06     10.65 o 
   4   1   7     1432.09     1282.13     13.97 o 
   5   1   7      830.14      742.61      8.55 o 
   6   1   7        9.97        8.76      1.28 o 
   7   1   7        7.07        2.73      1.40 o 
   8   1   7        0.89        2.34      1.87 o 
   9   1   7        4.81        4.15      4.80 o 
  10   1   7       34.87       34.58      3.98 o 
 -13   2   7        2.88        3.10      2.66 o 
 -12   2   7       82.39       93.40      4.65 o 
 -11   2   7       58.50       59.56      6.41 o 
 -10   2   7       19.93       17.83      2.26 o 
  -9   2   7       29.12       29.05      5.28 o 
  -8   2   7       96.82       83.84      5.66 o 
  -7   2   7       87.84       90.92      4.93 o 
  -6   2   7      151.95      139.90      5.46 o 
  -5   2   7       58.87       70.80      3.15 o 
  -4   2   7      937.52      946.97     15.14 o 
  -3   2   7      344.09      429.85      5.07 o 
  -2   2   7        7.54       10.38      0.60 o 
  -1   2   7      470.97      564.93      6.69 o 
   0   2   7      190.22      176.12      2.71 o 
   1   2   7      201.64      209.10      3.18 o 
   2   2   7       78.29       86.01      2.70 o 
   3   2   7     1023.44      946.71     11.19 o 
   4   2   7       28.68       25.76      1.31 o 
   5   2   7      111.25       98.49      2.39 o 
   6   2   7       34.31       31.90      1.62 o 
   7   2   7        0.05        2.09      1.40 o 
   8   2   7        6.66        5.69      2.22 o 
   9   2   7        0.08        3.67      2.72 o 
  10   2   7       51.05       45.17      4.53 o 
 -13   3   7       38.82       38.20      3.64 o 
 -12   3   7       27.36       31.11      3.77 o 
 -11   3   7        1.79        1.35      2.64 o 
 -10   3   7      163.50      156.97      4.95 o 
  -9   3   7       32.95       31.91      4.00 o 
  -8   3   7       27.01       28.32      3.47 o 
  -7   3   7     1544.69     1418.48     30.81 o 
  -6   3   7     3673.27     3526.76     71.62 o 
  -5   3   7       40.56       34.76      1.79 o 
  -4   3   7      608.64      670.44      9.59 o 
  -3   3   7       78.21       81.72      1.35 o 
  -2   3   7       26.47       34.53      0.94 o 
  -1   3   7       32.74       32.20      1.21 o 
   0   3   7      458.97      462.90      5.75 o 
   1   3   7       25.99       31.66      1.32 o 
   2   3   7        0.77        1.33      0.95 o 
   3   3   7     1467.13     1380.63     15.33 o 
   4   3   7        0.06       -0.22      1.05 o 
   5   3   7      128.66      121.72      2.66 o 
   6   3   7       41.17       36.79      1.94 o 
   7   3   7        4.41        5.96      1.72 o 
   8   3   7       39.52       37.79      3.98 o 
   9   3   7       11.64       15.55      4.15 o 
  10   3   7        2.56        3.38      3.58 o 
 -14   4   7       48.39       53.59      4.27 o 
 -13   4   7       32.89       36.56      3.59 o 
 -12   4   7        1.30        2.83      2.08 o 
 -11   4   7       25.67       25.34      2.42 o 
 -10   4   7        6.22        3.27      3.17 o 
  -9   4   7       12.86       12.86      3.33 o 
  -8   4   7        6.34        8.84      3.06 o 
  -7   4   7     1245.75     1026.80     23.21 o 
  -6   4   7       10.87       13.01      1.58 o 
  -5   4   7      135.98      142.48      2.38 o 
  -4   4   7       95.58      102.15      2.28 o 
  -3   4   7       48.83       63.64      1.28 o 
  -2   4   7      146.99      134.46      2.03 o 
  -1   4   7       98.05      114.69      2.32 o 
   0   4   7       56.36       62.75      1.88 o 
   1   4   7     1769.23     1708.46     17.37 o 
   2   4   7      367.01      364.15      4.38 o 
   3   4   7      370.65      374.53      4.94 o 
   4   4   7      211.94      201.99      4.50 o 
   5   4   7       81.39       78.23      2.65 o 
   6   4   7        0.24       -1.24      1.47 o 
   7   4   7        3.50        4.76      1.97 o 
   8   4   7       96.21      104.85      5.85 o 
   9   4   7        2.05        1.89      2.93 o 
 -14   5   7        4.28       10.46      2.73 o 
 -13   5   7        5.49        2.26      3.77 o 
 -12   5   7        8.47        5.81      2.08 o 
 -11   5   7       74.91       73.84      3.35 o 
 -10   5   7       17.92       16.18      3.74 o 
  -9   5   7       94.57       88.57      5.43 o 
  -8   5   7      315.98      292.28     12.45 o 
  -7   5   7      161.39      138.44      2.70 o 
  -6   5   7      162.01      166.71      2.98 o 
  -5   5   7       49.54       56.99      1.57 o 
  -4   5   7      289.72      322.99      4.75 o 
  -3   5   7        9.24        8.79      0.65 o 
  -2   5   7       12.46       15.82      1.15 o 
  -1   5   7        4.22        7.07      0.93 o 
   0   5   7        0.14       -0.10      0.88 o 
   1   5   7      585.85      500.83      6.80 o 
   2   5   7        8.59        8.83      1.18 o 
   3   5   7      973.46      924.98     11.05 o 
   4   5   7      161.84      144.23      3.36 o 
   5   5   7       20.89       16.95      1.77 o 
   6   5   7      172.79      159.67      4.43 o 
   7   5   7       30.50       35.96      2.86 o 
   8   5   7        1.22        1.89      2.93 o 
   9   5   7        0.71        2.30      2.90 o 
 -14   6   7        1.87        2.30      2.62 o 
 -13   6   7       21.44       19.78      3.04 o 
 -12   6   7        0.76       -2.45      2.45 o 
 -11   6   7        0.30       -1.03      1.65 o 
 -10   6   7      150.48      138.40      4.05 o 
  -9   6   7       34.23       32.70      3.98 o 
  -8   6   7      103.96      100.73      3.08 o 
  -7   6   7      996.65      933.13     19.21 o 
  -6   6   7     1494.28     1463.52     18.20 o 
  -5   6   7       34.56       25.21      1.11 o 
  -4   6   7      131.82      143.53      2.19 o 
  -3   6   7     1096.12     1113.76     11.51 o 
  -2   6   7      163.16      165.00      2.68 o 
  -1   6   7      123.26      140.91      2.58 o 
   0   6   7      103.03       77.61      2.04 o 
   1   6   7        9.16        6.46      1.27 o 
   2   6   7        5.36        3.28      1.14 o 
   3   6   7      645.35      609.23      8.69 o 
   4   6   7      196.17      190.84      5.90 o 
   5   6   7      291.03      302.41      6.66 o 
   6   6   7       33.50       36.85      2.68 o 
   7   6   7       50.55       58.30      3.25 o 
   8   6   7        2.15        0.90      2.79 o 
 -13   7   7        2.59       -0.65      2.39 o 
 -12   7   7       59.20       60.78      3.36 o 
 -11   7   7       37.25       37.36      2.53 o 
 -10   7   7       79.06       83.23      3.79 o 
  -9   7   7      263.70      253.03      5.02 o 
  -8   7   7        0.14       -0.57      1.47 o 
  -7   7   7      548.10      489.82     10.29 o 
  -6   7   7       86.49       91.42      2.16 o 
  -5   7   7      242.00      267.66      5.00 o 
  -4   7   7        1.02        4.68      0.88 o 
  -3   7   7      103.92      100.84      2.50 o 
  -2   7   7      137.92      157.23      2.68 o 
  -1   7   7       57.26       38.86      1.50 o 
   0   7   7     1189.38     1087.70     12.54 o 
   1   7   7       58.68       58.92      1.97 o 
   2   7   7      129.75      128.70      2.92 o 
   3   7   7      326.84      307.14      6.23 o 
   4   7   7      156.73      171.28      3.97 o 
   5   7   7       20.65       25.66      2.16 o 
   6   7   7        6.26        2.91      2.01 o 
   7   7   7        0.32       -1.20      2.32 o 
   8   7   7       20.46       19.43      3.74 o 
 -13   8   7       33.30       28.87      3.05 o 
 -12   8   7       16.53       15.37      2.49 o 
 -11   8   7       82.15       74.60      4.96 o 
 -10   8   7       46.25       45.03      2.79 o 
  -9   8   7        6.07        6.42      1.42 o 
  -8   8   7        3.22        1.53      1.20 o 
  -7   8   7      193.09      176.57      3.22 o 
  -6   8   7       54.11       55.32      2.10 o 
  -5   8   7       44.52       48.02      1.79 o 
  -4   8   7      310.47      345.74      5.12 o 
  -3   8   7       74.11       72.62      1.85 o 
  -2   8   7       98.06       96.38      2.19 o 
  -1   8   7        0.98       -0.93      0.93 o 
   0   8   7      153.10      144.26      2.92 o 
   1   8   7        2.38        0.40      1.13 o 
   2   8   7       22.46       24.24      1.63 o 
   3   8   7      138.07      136.17      4.49 o 
   4   8   7        2.30        1.63      1.71 o 
   5   8   7        7.59        5.31      1.81 o 
   6   8   7        1.41       -0.28      2.08 o 
   7   8   7       46.53       46.88      3.63 o 
 -13   9   7        7.91        7.28      2.46 o 
 -12   9   7       68.68       62.17      4.63 o 
 -11   9   7       31.18       29.34      2.74 o 
 -10   9   7       14.31       16.46      3.26 o 
  -9   9   7       10.27       15.79      1.55 o 
  -8   9   7        2.48        3.58      1.10 o 
  -7   9   7      222.51      208.12      4.20 o 
  -6   9   7        2.44        2.09      1.27 o 
  -5   9   7       37.64       40.35      1.48 o 
  -4   9   7       16.68       19.83      1.42 o 
  -3   9   7      453.06      445.76      5.91 o 
  -2   9   7      260.63      245.27      4.84 o 
  -1   9   7      259.11      238.63      4.08 o 
   0   9   7      136.41      123.48      2.84 o 
   1   9   7        1.62        1.21      1.23 o 
   2   9   7      325.26      325.66      5.76 o 
   3   9   7      664.81      664.10     12.57 o 
   4   9   7        0.11       -0.78      1.61 o 
   5   9   7        2.43       -1.15      1.64 o 
   6   9   7        1.04        1.29      2.03 o 
 -13  10   7       27.86       19.21      2.99 o 
 -12  10   7       13.49        9.33      2.46 o 
 -11  10   7        2.85        3.23      2.13 o 
 -10  10   7      104.74      106.17      3.20 o 
  -9  10   7      262.94      253.47      7.92 o 
  -8  10   7        0.04        2.37      1.24 o 
  -7  10   7      127.39      120.15      3.54 o 
  -6  10   7      170.49      153.02      3.61 o 
  -5  10   7       27.53       29.90      1.76 o 
  -4  10   7      365.01      330.98      5.28 o 
  -3  10   7       44.12       37.33      2.19 o 
  -2  10   7      245.36      225.00      4.14 o 
  -1  10   7        5.36        5.92      1.30 o 
   0  10   7       74.09       63.32      3.15 o 
   1  10   7      139.32      145.13      3.30 o 
   2  10   7        1.22        3.42      1.60 o 
   3  10   7        3.07        2.29      1.66 o 
   4  10   7       17.37       17.01      2.08 o 
   5  10   7        0.03       -0.34      2.02 o 
   6  10   7        6.52        4.62      2.31 o 
 -13  11   7        1.73        1.63      2.44 o 
 -12  11   7        0.33       -2.39      2.39 o 
 -11  11   7       15.06       14.54      2.58 o 
 -10  11   7       35.12       37.94      2.39 o 
  -9  11   7       32.60       35.86      3.47 o 
  -8  11   7      272.36      269.27      6.37 o 
  -7  11   7        7.32        7.62      1.51 o 
  -6  11   7        0.14       -1.36      1.36 o 
  -5  11   7        0.66       -0.55      1.34 o 
  -4  11   7      182.66      205.62      4.06 o 
  -3  11   7        6.19        9.05      1.49 o 
  -2  11   7      116.10      116.01      3.02 o 
  -1  11   7       15.49       14.91      1.78 o 
   0  11   7        0.97        1.59      1.32 o 
   1  11   7       37.48       43.22      2.39 o 
   2  11   7        2.59        2.67      1.85 o 
   3  11   7      259.85      256.69      5.39 o 
   4  11   7        0.45       -2.00      2.00 o 
   5  11   7       34.52       32.90      2.97 o 
 -12  12   7       21.99       29.97      3.68 o 
 -11  12   7       15.17       12.48      3.00 o 
 -10  12   7      111.37      120.15      4.10 o 
  -9  12   7      192.92      187.38      5.12 o 
  -8  12   7      308.04      306.96      6.04 o 
  -7  12   7       63.39       60.34      2.64 o 
  -6  12   7        0.02       -0.31      1.56 o 
  -5  12   7      143.73      141.68      3.68 o 
  -4  12   7      301.60      305.11      8.20 o 
  -3  12   7        1.42        0.15      1.41 o 
  -2  12   7        8.96        9.66      1.54 o 
  -1  12   7        0.46       -1.37      1.41 o 
   0  12   7       32.40       33.98      2.25 o 
   1  12   7       45.12       40.77      2.39 o 
   2  12   7        1.04        1.63      1.71 o 
   3  12   7        0.36        0.05      1.77 o 
   4  12   7       14.71       12.89      3.31 o 
 -12  13   7        6.65        3.51      2.76 o 
 -11  13   7        5.49        2.61      2.73 o 
 -10  13   7       18.33       20.13      5.63 o 
  -9  13   7       28.83       29.69      2.38 o 
  -8  13   7       81.13       85.37      3.26 o 
  -7  13   7       11.22       10.63      2.34 o 
  -6  13   7        1.33        2.87      1.77 o 
  -5  13   7        2.34        2.22      1.52 o 
  -4  13   7       91.16       83.44      2.84 o 
  -3  13   7       90.92       88.25      2.97 o 
  -2  13   7       33.51       33.70      2.37 o 
  -1  13   7      331.57      330.55      9.47 o 
   0  13   7       67.27       63.83      4.25 o 
   1  13   7       40.74       44.19      2.85 o 
   2  13   7        9.43        9.85      2.25 o 
   3  13   7        0.53       -1.28      1.81 o 
 -11  14   7        0.71        1.79      3.44 o 
 -10  14   7       14.09       11.89      2.48 o 
  -9  14   7        3.99        6.93      2.02 o 
  -8  14   7       16.66       20.59      2.46 o 
  -7  14   7       20.94       19.49      2.34 o 
  -6  14   7       79.02       79.21      3.32 o 
  -5  14   7      117.44      122.14      3.35 o 
  -4  14   7      211.50      211.70      4.55 o 
  -3  14   7        0.17       -1.66      1.98 o 
  -2  14   7       29.31       30.09      2.37 o 
  -1  14   7      140.28      143.25      3.85 o 
   0  14   7        5.17        1.85      2.11 o 
   1  14   7       40.16       42.31      2.82 o 
   2  14   7        0.15       -1.97      1.97 o 
 -10  15   7       19.19       21.41      4.34 o 
  -9  15   7        7.70        4.23      1.98 o 
  -8  15   7      103.87      111.08      3.84 o 
  -7  15   7        7.39        6.18      2.04 o 
  -6  15   7       37.80       41.23      4.25 o 
  -5  15   7       35.15       33.95      2.21 o 
  -4  15   7       88.00       85.12      3.13 o 
  -3  15   7        0.05        0.84      1.68 o 
  -2  15   7      113.04      117.10      4.08 o 
  -1  15   7        1.48        3.20      2.22 o 
   0  15   7       59.04       53.84      3.08 o 
   1  15   7       50.97       50.90      3.13 o 
  -9  16   7       33.67       30.35      2.74 o 
  -8  16   7      180.56      182.39      6.06 o 
  -7  16   7       36.53       38.15      2.90 o 
  -6  16   7        0.73        2.33      4.30 o 
  -5  16   7       35.66       40.08      2.41 o 
  -4  16   7       40.60       39.79      2.48 o 
  -3  16   7      218.11      222.88      6.30 o 
  -2  16   7       44.05       43.93      4.85 o 
  -1  16   7       18.49       12.86      2.74 o 
  -8  17   7       16.55       15.57      2.53 o 
  -7  17   7       19.95       16.79      2.57 o 
  -6  17   7        0.04       -0.58      2.19 o 
  -5  17   7        2.64        3.74      2.30 o 
  -4  17   7        9.08        3.84      1.94 o 
  -3  17   7        0.35        1.85      2.13 o 
   3 -21   8        0.21        0.71      2.07 o 
   4 -21   8       14.04       15.81      3.32 o 
   5 -21   8        4.49       -0.19      3.96 o 
   0 -20   8        7.96        9.68      2.44 o 
   1 -20   8        8.02        0.18      2.15 o 
   2 -20   8        1.42       -0.38      1.96 o 
   3 -20   8       25.14       28.40      2.34 o 
   4 -20   8        2.01        4.12      2.08 o 
   5 -20   8        0.40        0.29      2.74 o 
   6 -20   8       22.53       18.49      3.65 o 
   7 -20   8       14.74       17.23      3.41 o 
  -2 -19   8       25.37       19.42      3.05 o 
  -1 -19   8        0.81       -1.09      2.12 o 
   0 -19   8        1.36        1.32      2.10 o 
   1 -19   8        9.91        4.68      1.92 o 
   2 -19   8       17.81       16.01      2.19 o 
   3 -19   8       29.90       33.93      2.32 o 
   4 -19   8      113.70      116.74      3.63 o 
   5 -19   8      108.56      113.12      5.12 o 
   6 -19   8        1.44        2.74      2.87 o 
   7 -19   8        4.62        4.28      2.61 o 
   8 -19   8       33.08       34.86      2.97 o 
  -3 -18   8       83.35       78.11      5.34 o 
  -2 -18   8       14.92       16.10      2.82 o 
  -1 -18   8       31.79       40.98      2.97 o 
   0 -18   8       41.62       47.99      3.01 o 
   1 -18   8      242.75      254.33      5.39 o 
   2 -18   8      173.99      187.02      4.62 o 
   3 -18   8       22.29       22.17      2.06 o 
   4 -18   8      135.10      138.09      3.69 o 
   5 -18   8        4.66        6.46      1.99 o 
   6 -18   8       76.57       80.24      8.06 o 
   7 -18   8       39.32       47.24      3.53 o 
   8 -18   8       28.60       23.91      2.64 o 
   9 -18   8       39.08       40.77      3.15 o 
  -4 -17   8        5.31        1.07      3.06 o 
  -3 -17   8       82.76       69.82      5.66 o 
  -2 -17   8       92.12      106.27      4.10 o 
  -1 -17   8       58.28       64.26      3.25 o 
   0 -17   8        1.96       -1.68      1.68 o 
   1 -17   8        6.85        9.68      2.21 o 
   2 -17   8        0.18       -0.07      1.60 o 
   3 -17   8       27.75       26.54      2.04 o 
   4 -17   8        2.62        4.22      1.66 o 
   5 -17   8       74.51       83.29      2.93 o 
   6 -17   8        1.09       -0.37      2.24 o 
   7 -17   8        0.04        0.21      2.05 o 
   8 -17   8        3.48        0.62      2.56 o 
   9 -17   8       13.65       18.04      2.15 o 
  10 -17   8       14.97       14.60      2.34 o 
  -5 -16   8       21.49       24.98      3.59 o 
  -4 -16   8       19.23       20.33      3.47 o 
  -3 -16   8        0.68        0.34      2.52 o 
  -2 -16   8        0.21       -1.83      1.83 o 
  -1 -16   8        0.20       -1.11      1.78 o 
   0 -16   8        6.31        7.28      1.75 o 
   1 -16   8       55.84       61.45      2.66 o 
   2 -16   8       17.61       22.52      2.02 o 
   3 -16   8       17.86       14.31      1.99 o 
   4 -16   8      136.63      138.23      3.43 o 
   5 -16   8      145.35      143.96      3.55 o 
   6 -16   8        1.11        2.19      1.84 o 
   7 -16   8       15.67       15.67      2.33 o 
   8 -16   8       15.96       19.59      2.83 o 
   9 -16   8       30.37       30.27      2.58 o 
  10 -16   8       11.01        7.80      2.36 o 
  -6 -15   8       20.08       22.10      3.59 o 
  -5 -15   8       27.76       26.67      3.44 o 
  -4 -15   8       11.21        7.92      2.90 o 
  -3 -15   8       44.90       39.81      3.19 o 
  -2 -15   8       43.31       46.73      2.83 o 
  -1 -15   8        4.86        6.12      1.65 o 
   0 -15   8        0.05        0.40      1.48 o 
   1 -15   8       81.39       80.50      2.76 o 
   2 -15   8       35.65       33.63      2.11 o 
   3 -15   8       10.33       11.49      2.02 o 
   4 -15   8       75.42       77.75      2.61 o 
   5 -15   8        6.66        7.03      1.42 o 
   6 -15   8       38.84       45.37      2.28 o 
   7 -15   8       17.42       17.65      2.29 o 
   8 -15   8       33.82       33.16      2.67 o 
   9 -15   8       13.05       12.93      2.21 o 
  10 -15   8       42.55       48.89      3.24 o 
  11 -15   8        3.08        0.45      2.24 o 
  -7 -14   8        4.81        4.89      2.60 o 
  -6 -14   8        7.87       11.98      3.00 o 
  -5 -14   8       16.84       15.77      2.65 o 
  -4 -14   8        0.81        0.50      2.16 o 
  -3 -14   8       28.47       30.14      2.39 o 
  -2 -14   8        0.37       -1.01      1.41 o 
  -1 -14   8       24.90       24.92      1.76 o 
   0 -14   8       26.69       26.85      1.89 o 
   1 -14   8        0.45       -0.01      1.38 o 
   2 -14   8        2.14        3.30      1.43 o 
   3 -14   8        0.60       -0.23      1.27 o 
   4 -14   8        2.41        3.57      1.31 o 
   5 -14   8        3.74        3.28      1.35 o 
   6 -14   8       65.18       67.50      2.29 o 
   7 -14   8       12.51       12.97      2.10 o 
   8 -14   8       46.92       47.46      2.91 o 
   9 -14   8        2.78        1.37      1.90 o 
  10 -14   8        3.46        8.26      2.30 o 
  11 -14   8      133.24      128.55      4.54 o 
  -8 -13   8        2.68       -0.13      2.64 o 
  -7 -13   8        0.54       -0.45      2.10 o 
  -6 -13   8       19.93       22.84      3.78 o 
  -5 -13   8       28.23       37.31      2.94 o 
  -4 -13   8      114.98      123.75      5.43 o 
  -3 -13   8        5.76        5.12      1.53 o 
  -2 -13   8       33.81       37.41      2.05 o 
  -1 -13   8       22.39       22.67      1.58 o 
   0 -13   8        0.45        0.10      1.25 o 
   1 -13   8        0.29       -1.07      1.15 o 
   2 -13   8        8.03       10.24      1.46 o 
   3 -13   8        0.05       -1.09      1.09 o 
   4 -13   8        0.00       -0.40      1.17 o 
   5 -13   8       43.53       42.00      1.82 o 
   6 -13   8        1.50        2.59      1.31 o 
   7 -13   8        3.90        5.60      1.82 o 
   8 -13   8        2.15        0.22      1.87 o 
   9 -13   8        2.77        1.57      1.97 o 
  10 -13   8        3.75        4.58      2.19 o 
  11 -13   8        5.47        4.40      2.13 o 
  -8 -12   8       51.43       56.21      3.38 o 
  -7 -12   8       48.32       46.78      3.21 o 
  -6 -12   8       32.81       33.53      2.88 o 
  -5 -12   8        4.20        0.17      1.94 o 
  -4 -12   8       76.71       86.87      3.67 o 
  -3 -12   8      180.74      192.94      4.01 o 
  -2 -12   8       52.05       56.03      2.16 o 
  -1 -12   8      312.49      309.84      4.74 o 
   0 -12   8       34.00       44.98      1.81 o 
   1 -12   8      423.87      407.45      5.74 o 
   2 -12   8       19.22       14.51      1.30 o 
   3 -12   8       11.82       11.46      1.44 o 
   4 -12   8      237.04      243.72      5.13 o 
   5 -12   8      198.53      198.29      3.53 o 
   6 -12   8       40.62       42.25      1.84 o 
   7 -12   8        0.89        1.08      1.54 o 
   8 -12   8       16.95       16.30      2.25 o 
   9 -12   8       15.21       15.52      3.06 o 
  10 -12   8       84.55       86.35      6.59 o 
  11 -12   8       12.46       14.89      2.52 o 
  -9 -11   8       24.06       24.53      3.96 o 
  -8 -11   8        5.77        3.87      2.10 o 
  -7 -11   8       34.09       34.45      2.72 o 
  -6 -11   8      249.45      248.01      6.20 o 
  -5 -11   8      245.94      250.58      9.79 o 
  -4 -11   8        9.40       12.42      2.03 o 
  -3 -11   8        5.09        6.18      1.41 o 
  -2 -11   8      134.91      133.97      2.82 o 
  -1 -11   8        3.03        0.42      1.04 o 
   0 -11   8        3.77        0.82      1.04 o 
   1 -11   8      378.40      369.79      5.98 o 
   2 -11   8       73.69       61.78      1.81 o 
   3 -11   8        0.64       -1.00      1.00 o 
   4 -11   8       12.90       16.90      1.31 o 
   5 -11   8        2.97        3.13      1.16 o 
   6 -11   8       17.01       15.68      1.41 o 
   7 -11   8        0.66       -1.10      1.26 o 
   8 -11   8        2.57        5.17      2.10 o 
   9 -11   8        1.67        1.67      1.97 o 
  10 -11   8       46.61       44.23      2.95 o 
  11 -11   8       40.27       40.99      3.54 o 
  12 -11   8        9.23       12.89      3.38 o 
 -10 -10   8        3.27       -0.97      3.06 o 
  -9 -10   8       12.78       15.19      3.33 o 
  -8 -10   8        8.43        6.55      2.00 o 
  -7 -10   8       80.27       84.85      3.55 o 
  -6 -10   8      113.96      115.21      5.84 o 
  -5 -10   8       37.85       36.12      2.96 o 
  -4 -10   8       13.97       14.11      3.06 o 
  -3 -10   8      590.18      565.25      7.99 o 
  -2 -10   8      126.70      115.37      2.48 o 
  -1 -10   8      248.81      215.23      3.51 o 
   0 -10   8       12.95       12.51      1.15 o 
   1 -10   8       37.52       32.40      1.38 o 
   2 -10   8      128.34      106.37      2.73 o 
   3 -10   8      193.79      178.73      3.19 o 
   4 -10   8      197.54      197.15      3.21 o 
   5 -10   8        4.82        5.87      1.15 o 
   6 -10   8       53.48       48.59      3.00 o 
   7 -10   8       65.07       64.65      2.49 o 
   8 -10   8        4.65        4.98      2.05 o 
   9 -10   8        2.51        3.21      1.95 o 
  10 -10   8        0.01       -0.23      2.05 o 
  11 -10   8      131.81      124.51      4.46 o 
  12 -10   8       27.93       33.27      2.94 o 
 -10  -9   8       63.12       65.58      4.78 o 
  -9  -9   8       21.87       14.97      3.21 o 
  -8  -9   8        0.03        0.01      3.11 o 
  -7  -9   8      112.68      107.79      3.94 o 
  -6  -9   8        4.48        4.58      1.65 o 
  -5  -9   8       15.01       18.86      1.94 o 
  -4  -9   8      635.18      573.84     12.65 o 
  -3  -9   8      898.15      877.80     11.40 o 
  -2  -9   8      904.61      863.40     10.05 o 
  -1  -9   8      887.85      860.71     10.05 o 
   0  -9   8      204.45      227.00      3.32 o 
   1  -9   8        3.85        7.26      1.02 o 
   2  -9   8      501.36      485.48      5.48 o 
   3  -9   8       31.56       36.82      1.36 o 
   4  -9   8      258.83      247.29      3.62 o 
   5  -9   8       18.10       21.19      1.54 o 
   6  -9   8       10.30       13.64      1.36 o 
   7  -9   8       35.82       32.68      1.99 o 
   8  -9   8        0.51        1.55      1.94 o 
   9  -9   8       59.94       57.74      3.08 o 
  10  -9   8        6.09        9.29      2.23 o 
  11  -9   8       41.49       42.42      3.06 o 
  12  -9   8        1.75        1.13      2.29 o 
 -11  -8   8        7.47       10.24      3.77 o 
 -10  -8   8       75.02       84.34      5.05 o 
  -9  -8   8       10.56       13.36      2.93 o 
  -8  -8   8        3.86        5.90      1.51 o 
  -7  -8   8       23.81       31.48      2.15 o 
  -6  -8   8      170.98      168.95      4.31 o 
  -5  -8   8       56.09       57.81      2.54 o 
  -4  -8   8       58.37       62.54      2.25 o 
  -3  -8   8      350.46      400.16      7.00 o 
  -2  -8   8     1033.02     1033.28     11.66 o 
  -1  -8   8       44.00       46.54      1.99 o 
   0  -8   8       31.62       33.73      1.30 o 
   1  -8   8      835.51      853.31      9.22 o 
   2  -8   8      544.40      537.16      5.88 o 
   3  -8   8       15.70       14.06      1.04 o 
   4  -8   8       77.98       81.32      2.09 o 
   5  -8   8      127.27      114.16      2.42 o 
   6  -8   8      113.56       90.35      3.12 o 
   7  -8   8       90.96       92.99      2.87 o 
   8  -8   8       63.20       56.89      2.91 o 
   9  -8   8        0.06        4.00      1.93 o 
  10  -8   8       39.18       35.53      2.77 o 
  11  -8   8       79.22       78.81      3.69 o 
  12  -8   8       17.01       13.74      2.48 o 
 -11  -7   8       12.24        9.37      3.06 o 
 -10  -7   8       66.46       66.94      6.04 o 
  -9  -7   8       61.33       60.70      3.98 o 
  -8  -7   8      136.81      134.46      5.20 o 
  -7  -7   8        2.35        2.33      1.41 o 
  -6  -7   8      119.78      109.46      3.27 o 
  -5  -7   8      177.37      161.14      4.54 o 
  -4  -7   8      438.40      437.26     12.74 o 
  -3  -7   8     1782.95     1782.97     25.71 o 
  -2  -7   8       39.51       44.69      1.40 o 
  -1  -7   8        2.43        0.79      0.73 o 
   0  -7   8       41.09       41.52      1.32 o 
   1  -7   8      443.93      477.68      5.58 o 
   2  -7   8       45.31       40.49      1.29 o 
   3  -7   8      103.82       96.40      1.89 o 
   4  -7   8      196.13      178.74      2.71 o 
   5  -7   8      172.96      152.67      2.95 o 
   6  -7   8      428.26      379.21      6.04 o 
   7  -7   8        5.73        3.91      1.43 o 
   8  -7   8       28.31       24.71      2.26 o 
   9  -7   8       34.11       34.17      3.59 o 
  10  -7   8        6.90        6.85      2.09 o 
  11  -7   8       26.41       26.28      2.79 o 
  12  -7   8       14.88       18.31      2.59 o 
 -11  -6   8       23.13       24.35      3.33 o 
 -10  -6   8       77.81       77.72      4.40 o 
  -9  -6   8      125.84      128.67      5.20 o 
  -8  -6   8       14.43       15.28      2.40 o 
  -7  -6   8        5.89        4.84      1.20 o 
  -6  -6   8        7.37       11.27      1.33 o 
  -5  -6   8       17.43       14.79      1.55 o 
  -4  -6   8      175.85      182.91      3.52 o 
  -3  -6   8       48.92       53.46      1.48 o 
  -2  -6   8       93.00       79.12      1.71 o 
  -1  -6   8       46.84       52.36      1.48 o 
   0  -6   8        0.03        0.32      0.71 o 
   1  -6   8      163.35      149.23      2.35 o 
   2  -6   8      479.86      479.63      5.25 o 
   3  -6   8      714.26      697.02      7.34 o 
   4  -6   8      547.56      493.89      8.21 o 
   5  -6   8       89.01       78.13      2.39 o 
   6  -6   8      449.97      394.04      6.98 o 
   7  -6   8      167.15      159.16      3.61 o 
   8  -6   8        5.59        8.25      1.89 o 
   9  -6   8       58.84       62.89      3.76 o 
  10  -6   8        5.59        3.60      2.14 o 
  11  -6   8      103.53      108.36      4.47 o 
  12  -6   8        0.91        4.54      2.28 o 
 -12  -5   8       11.87       12.83      4.53 o 
 -11  -5   8       16.30       17.34      2.93 o 
 -10  -5   8       73.32       76.48      4.24 o 
  -9  -5   8        1.16        3.77      1.99 o 
  -8  -5   8      127.89      111.77      4.40 o 
  -7  -5   8      202.76      208.94      5.85 o 
  -6  -5   8        3.95        3.13      0.92 o 
  -5  -5   8      383.95      354.17      6.36 o 
  -4  -5   8       26.25       24.58      1.30 o 
  -3  -5   8       49.56       57.96      1.46 o 
  -2  -5   8       81.14       74.90      1.63 o 
  -1  -5   8      267.35      289.42      4.25 o 
   0  -5   8       13.58       22.43      1.02 o 
   1  -5   8        7.22        6.86      0.83 o 
   2  -5   8       15.53       20.81      1.17 o 
   3  -5   8       26.85       28.92      1.49 o 
   4  -5   8      185.57      195.87      3.34 o 
   5  -5   8       29.06       23.99      2.73 o 
   6  -5   8       67.18       73.42      2.49 o 
   7  -5   8      147.98      143.84      3.44 o 
   8  -5   8       28.78       29.99      2.16 o 
   9  -5   8       48.12       40.41      2.74 o 
  10  -5   8      320.23      316.06      7.17 o 
  11  -5   8       60.29       63.84      3.56 o 
 -12  -4   8        8.81       12.07      4.15 o 
 -11  -4   8        6.92        4.53      3.40 o 
 -10  -4   8       14.02       16.81      2.52 o 
  -9  -4   8        1.32       -0.19      2.08 o 
  -8  -4   8      171.83      164.52      6.23 o 
  -7  -4   8      172.03      160.56      5.66 o 
  -6  -4   8       77.61       78.35      3.06 o 
  -5  -4   8      115.32      100.38      3.11 o 
  -4  -4   8      123.56      122.03      1.94 o 
  -3  -4   8       84.25       92.85      2.01 o 
  -2  -4   8       94.12       97.24      1.77 o 
  -1  -4   8      112.06      120.54      2.05 o 
   0  -4   8        1.75        0.48      0.77 o 
   1  -4   8      833.14      904.58     10.37 o 
   2  -4   8       17.93       24.54      1.22 o 
   3  -4   8        7.54        8.48      1.12 o 
   4  -4   8      239.41      222.26      3.59 o 
   5  -4   8       69.31       61.73      3.12 o 
   6  -4   8      131.74      118.23      3.48 o 
   7  -4   8        9.32        4.16      1.41 o 
   8  -4   8      624.28      602.79      9.20 o 
   9  -4   8        0.78        2.60      2.34 o 
  10  -4   8       37.23       39.34      2.96 o 
  11  -4   8        1.59        2.86      2.17 o 
 -12  -3   8       69.31       74.33      6.04 o 
 -11  -3   8       48.19       55.09      5.28 o 
 -10  -3   8       76.71       75.80      3.41 o 
  -9  -3   8       82.63       79.17      4.28 o 
  -8  -3   8      310.74      289.36     17.73 o 
  -7  -3   8      489.42      436.78     20.56 o 
  -6  -3   8      157.22      167.19      6.23 o 
  -5  -3   8        1.74        4.44      1.09 o 
  -4  -3   8       92.15       78.44      1.25 o 
  -3  -3   8       30.52       23.38      0.81 o 
  -2  -3   8      348.49      378.86      6.38 o 
  -1  -3   8       14.97       27.37      1.10 o 
   0  -3   8      677.94      670.91      7.80 o 
   1  -3   8        0.22        1.34      0.79 o 
   2  -3   8      355.50      361.97      4.85 o 
   3  -3   8      809.84      777.90     11.88 o 
   4  -3   8      430.78      371.79      7.17 o 
   5  -3   8       29.83       23.33      1.61 o 
   6  -3   8      254.83      243.92      4.59 o 
   7  -3   8      126.18      118.12      2.99 o 
   8  -3   8        9.40        9.13      1.74 o 
   9  -3   8       72.77       72.92      3.40 o 
  10  -3   8      174.91      188.71      5.38 o 
  11  -3   8        3.04       -0.47      2.23 o 
 -13  -2   8       27.66       27.17      4.91 o 
 -12  -2   8       19.33       16.16      3.48 o 
 -11  -2   8       15.77       18.18      3.25 o 
 -10  -2   8      143.06      138.96      5.65 o 
  -9  -2   8      135.75      136.61      8.90 o 
  -8  -2   8      304.07      261.91      7.04 o 
  -7  -2   8        1.17        1.43      1.24 o 
  -6  -2   8        1.47        0.73      0.93 o 
  -5  -2   8      212.18      219.81      6.53 o 
  -4  -2   8      211.44      208.17      5.01 o 
  -3  -2   8      168.29      160.91      2.21 o 
  -2  -2   8      191.99      218.98      3.42 o 
  -1  -2   8       54.85       62.06      1.71 o 
   0  -2   8       27.17       34.64      1.27 o 
   1  -2   8       14.28       12.13      0.92 o 
   2  -2   8       32.90       37.09      1.36 o 
   3  -2   8      162.95      146.51      2.69 o 
   4  -2   8      374.69      352.97      4.98 o 
   5  -2   8      117.05      127.91      3.07 o 
   6  -2   8      715.57      669.63      8.74 o 
   7  -2   8       67.84       63.99      2.37 o 
   8  -2   8        1.14        0.78      1.64 o 
   9  -2   8       10.30       11.04      2.23 o 
  10  -2   8       66.67       69.35      3.56 o 
  11  -2   8        4.07        5.91      2.64 o 
 -13  -1   8       45.96       44.11      4.17 o 
 -12  -1   8       10.40        8.00      4.15 o 
 -11  -1   8        3.85        4.05      2.62 o 
 -10  -1   8       33.60       32.62      3.00 o 
  -9  -1   8        2.15       -0.19      1.72 o 
  -8  -1   8       35.11       30.34      2.70 o 
  -7  -1   8       39.23       37.59      1.46 o 
  -6  -1   8       83.62       63.43      1.58 o 
  -5  -1   8      298.11      295.55      7.71 o 
  -4  -1   8       60.42       52.44      2.31 o 
  -3  -1   8        7.09       10.07      0.58 o 
  -2  -1   8      286.89      311.09      3.36 o 
  -1  -1   8        7.12        7.71      0.69 o 
   0  -1   8      330.92      358.02      5.37 o 
   1  -1   8      175.59      203.54      3.10 o 
   2  -1   8       24.08       21.08      1.20 o 
   3  -1   8      369.77      381.05      5.24 o 
   4  -1   8       92.67       97.60      2.33 o 
   5  -1   8       38.87       38.59      1.93 o 
   6  -1   8      268.17      251.06      4.39 o 
   7  -1   8      392.72      396.48      6.15 o 
   8  -1   8        6.89        6.65      2.01 o 
   9  -1   8       50.75       53.55      3.17 o 
  10  -1   8       11.48       12.23      4.75 o 
  11  -1   8       20.69       12.85      3.40 o 
 -13   0   8       17.80       18.88      4.91 o 
 -12   0   8        8.12        6.89      2.91 o 
 -11   0   8      164.00      171.30     11.70 o 
 -10   0   8       52.00       51.60      3.30 o 
  -9   0   8       68.19       65.58      3.04 o 
  -8   0   8        2.44        1.95      1.03 o 
  -7   0   8        1.02       -0.06      1.38 o 
  -6   0   8      140.49      168.67      5.47 o 
  -5   0   8       11.93       17.26      1.65 o 
  -4   0   8       92.18       90.77      2.51 o 
  -3   0   8       14.96       10.01      0.50 o 
  -2   0   8       22.29       18.21      0.72 o 
  -1   0   8      196.49      208.84      3.52 o 
   0   0   8      986.00     1042.36     11.83 o 
   1   0   8      231.92      228.10      3.41 o 
   2   0   8        1.32        1.47      0.93 o 
   3   0   8       19.37       17.03      1.27 o 
   4   0   8       62.21       53.53      1.87 o 
   5   0   8      322.28      298.23      4.74 o 
   6   0   8       21.24       20.31      1.49 o 
   7   0   8       12.47       13.76      1.80 o 
   8   0   8        0.39        0.01      1.70 o 
   9   0   8       26.56       30.94      6.79 o 
  10   0   8        4.50        4.12      2.90 o 
 -13   1   8       15.72       18.77      3.40 o 
 -12   1   8        0.00       -2.14      2.28 o 
 -11   1   8      130.93      137.45     14.15 o 
 -10   1   8      251.50      240.63      6.74 o 
  -9   1   8       28.14       25.28      4.15 o 
  -8   1   8       88.86       63.01      6.04 o 
  -7   1   8       27.21       23.94      3.06 o 
  -6   1   8      209.17      251.33      8.28 o 
  -5   1   8        8.61        8.76      1.38 o 
  -4   1   8      141.91      142.25      2.56 o 
  -3   1   8      123.50      120.51      1.67 o 
  -2   1   8      320.52      322.51      3.51 o 
  -1   1   8        0.13        0.04      0.68 o 
   0   1   8      322.13      330.14      4.75 o 
   1   1   8       21.43       22.16      1.59 o 
   2   1   8        1.07        1.13      1.07 o 
   3   1   8       82.39       78.17      2.18 o 
   4   1   8      228.90      201.10      3.63 o 
   5   1   8      240.50      212.25      3.51 o 
   6   1   8       62.34       67.57      2.14 o 
   7   1   8      129.75      144.80      3.46 o 
   8   1   8        3.55        5.79      2.18 o 
   9   1   8       39.81       40.95      3.98 o 
  10   1   8       36.54       43.12      4.91 o 
 -13   2   8        1.81        3.40      3.40 o 
 -12   2   8        6.98        9.46      2.39 o 
 -11   2   8       22.13       20.21      5.28 o 
 -10   2   8        3.62        7.84      3.40 o 
  -9   2   8      104.00       95.84      7.92 o 
  -8   2   8      126.29      134.60      6.14 o 
  -7   2   8       89.39       88.36      4.80 o 
  -6   2   8      271.97      221.41      7.07 o 
  -5   2   8      408.52      415.56     15.66 o 
  -4   2   8       15.72       21.55      1.09 o 
  -3   2   8       16.07       18.26      0.81 o 
  -2   2   8      131.35      119.44      1.74 o 
  -1   2   8        4.07        5.88      1.05 o 
   0   2   8      539.49      555.84      7.42 o 
   1   2   8      104.96      112.66      2.31 o 
   2   2   8      312.99      293.92      4.55 o 
   3   2   8     1007.29      961.42     11.45 o 
   4   2   8       73.34       61.07      1.89 o 
   5   2   8        9.07        8.88      1.24 o 
   6   2   8       14.03       17.69      1.84 o 
   7   2   8       42.99       51.47      2.83 o 
   8   2   8       48.87       47.30      3.41 o 
   9   2   8      102.09      116.53      6.12 o 
  10   2   8        8.18        7.34      3.17 o 
 -13   3   8        2.32        2.85      2.83 o 
 -12   3   8       36.86       38.72      6.23 o 
 -11   3   8        0.12       -0.33      1.74 o 
 -10   3   8       25.23       28.68      5.66 o 
  -9   3   8        5.88        4.74      3.77 o 
  -8   3   8      112.52       90.58      5.20 o 
  -7   3   8        1.33        3.46      2.52 o 
  -6   3   8       41.61       56.65      2.16 o 
  -5   3   8        2.79        2.96      0.93 o 
  -4   3   8       20.88       22.34      1.19 o 
  -3   3   8       76.55       77.71      1.39 o 
  -2   3   8      171.49      178.36      2.35 o 
  -1   3   8       72.56       81.11      1.98 o 
   0   3   8        4.72        4.79      1.07 o 
   1   3   8      805.24      802.61     10.46 o 
   2   3   8      371.92      304.41      6.18 o 
   3   3   8      203.86      181.78      3.07 o 
   4   3   8       36.93       42.33      2.05 o 
   5   3   8      107.65       97.08      2.99 o 
   6   3   8        1.73       -0.51      1.51 o 
   7   3   8       94.63       94.54      3.77 o 
   8   3   8        8.30        6.02      3.06 o 
   9   3   8        2.96        1.89      6.41 o 
 -13   4   8        0.07       -2.36      2.36 o 
 -12   4   8        6.52        5.43      2.08 o 
 -11   4   8       84.61       79.50      3.43 o 
 -10   4   8       93.09       95.29      6.14 o 
  -9   4   8        3.99        1.30      2.90 o 
  -8   4   8      125.53      104.09      6.41 o 
  -7   4   8      208.34      203.13      7.07 o 
  -6   4   8      238.88      264.65      5.63 o 
  -5   4   8       85.88       91.26      2.10 o 
  -4   4   8       43.99       45.85      1.68 o 
  -3   4   8      781.20      769.41      8.19 o 
  -2   4   8      579.00      632.52      7.55 o 
  -1   4   8     1452.73     1416.76     17.21 o 
   0   4   8      289.20      258.32      4.24 o 
   1   4   8        0.55        3.56      1.35 o 
   2   4   8       41.01       40.21      1.66 o 
   3   4   8       32.11       29.21      1.59 o 
   4   4   8      131.31      115.35      3.16 o 
   5   4   8       20.78       16.82      2.02 o 
   6   4   8       10.06        7.32      1.78 o 
   7   4   8       53.41       51.91      3.22 o 
   8   4   8        7.18        4.40      3.06 o 
   9   4   8        1.97       -2.44      4.15 o 
 -13   5   8       60.55       61.34      3.74 o 
 -12   5   8       18.14       19.92      6.79 o 
 -11   5   8       20.09       28.03      4.51 o 
 -10   5   8       36.83       34.89      4.40 o 
  -9   5   8      213.60      209.72     12.83 o 
  -8   5   8      196.15      222.96      7.99 o 
  -7   5   8       68.13       67.93      2.26 o 
  -6   5   8        0.40        0.15      0.79 o 
  -5   5   8        9.39        9.46      0.98 o 
  -4   5   8       54.29       63.63      1.93 o 
  -3   5   8      608.24      592.28      8.88 o 
  -2   5   8      309.94      304.28      3.87 o 
  -1   5   8       27.48       34.32      1.38 o 
   0   5   8      189.38      195.92      4.46 o 
   1   5   8       17.54       16.67      1.30 o 
   2   5   8        5.89        5.49      1.16 o 
   3   5   8      130.77      111.71      2.73 o 
   4   5   8        3.19        0.97      1.45 o 
   5   5   8        3.02        0.24      1.54 o 
   6   5   8       77.95       93.66      5.61 o 
   7   5   8        5.90        1.79      2.08 o 
   8   5   8        0.04        2.26      2.93 o 
 -13   6   8        1.41        0.91      2.39 o 
 -12   6   8        0.34        2.45      2.08 o 
 -11   6   8        3.30        2.09      3.44 o 
 -10   6   8        7.11        5.66      3.47 o 
  -9   6   8       88.70       80.22      9.62 o 
  -8   6   8        0.44        0.15      1.34 o 
  -7   6   8       27.92       32.98      1.27 o 
  -6   6   8       19.74       25.12      1.60 o 
  -5   6   8        4.82        2.92      1.10 o 
  -4   6   8      443.65      376.62      5.20 o 
  -3   6   8      437.90      422.18      5.94 o 
  -2   6   8       79.88       67.62      1.75 o 
  -1   6   8        0.65        0.83      0.93 o 
   0   6   8        6.96        3.87      1.07 o 
   1   6   8       64.15       73.80      2.53 o 
   2   6   8       37.80       35.43      1.77 o 
   3   6   8       62.11       66.51      2.51 o 
   4   6   8      171.68      173.62      4.01 o 
   5   6   8       24.20       26.51      2.08 o 
   6   6   8      152.16      152.08      4.71 o 
   7   6   8       70.46       70.84      3.53 o 
   8   6   8       10.52       10.23      3.58 o 
 -13   7   8       13.81       12.17      2.83 o 
 -12   7   8       61.64       68.83      3.45 o 
 -11   7   8      135.05      130.21      4.28 o 
 -10   7   8        0.06        1.49      1.38 o 
  -9   7   8       29.65       27.60      1.95 o 
  -8   7   8      441.17      385.93     12.67 o 
  -7   7   8      103.35       95.66      3.11 o 
  -6   7   8        4.57        5.80      1.10 o 
  -5   7   8       70.04       70.03      2.41 o 
  -4   7   8       73.76       91.95      2.78 o 
  -3   7   8      292.15      290.20      4.12 o 
  -2   7   8      109.33      103.32      2.47 o 
  -1   7   8      190.16      146.90      2.78 o 
   0   7   8      217.82      203.52      3.54 o 
   1   7   8       25.47       22.27      1.77 o 
   2   7   8       20.80       18.36      1.73 o 
   3   7   8        4.36        1.20      1.55 o 
   4   7   8        2.80        3.41      1.71 o 
   5   7   8        1.38        1.46      1.68 o 
   6   7   8       13.52       14.55      2.40 o 
   7   7   8      116.79      116.87      5.08 o 
 -13   8   8       12.30       20.47      2.57 o 
 -12   8   8        1.96        0.30      1.48 o 
 -11   8   8        1.48        0.81      1.92 o 
 -10   8   8        8.51        7.09      1.91 o 
  -9   8   8       15.10       16.77      1.46 o 
  -8   8   8        1.23        1.08      1.40 o 
  -7   8   8      117.00      117.65      2.86 o 
  -6   8   8       36.56       34.32      1.58 o 
  -5   8   8      904.56      861.66     18.79 o 
  -4   8   8        1.91        3.29      1.01 o 
  -3   8   8      150.09      113.62      2.41 o 
  -2   8   8        4.66       12.95      1.44 o 
  -1   8   8       24.69       23.54      1.57 o 
   0   8   8       49.61       51.72      3.37 o 
   1   8   8       34.45       36.28      1.80 o 
   2   8   8       87.15       91.43      3.46 o 
   3   8   8       42.13       45.44      2.39 o 
   4   8   8      112.34      110.32      3.49 o 
   5   8   8      108.08      114.34      3.66 o 
   6   8   8       23.83       25.43      3.16 o 
   7   8   8        8.21       15.98      4.39 o 
 -13   9   8        4.23        1.57      2.68 o 
 -12   9   8       30.80       31.17      2.99 o 
 -11   9   8       92.94       88.87      3.92 o 
 -10   9   8       25.66       27.91      2.44 o 
  -9   9   8        3.18        4.38      1.58 o 
  -8   9   8       26.50       38.41      1.97 o 
  -7   9   8       77.65       80.23      2.60 o 
  -6   9   8       79.95       75.21      2.56 o 
  -5   9   8      209.95      194.86      4.17 o 
  -4   9   8       28.33       40.26      2.31 o 
  -3   9   8       13.13        7.93      1.17 o 
  -2   9   8       92.34       82.95      2.71 o 
  -1   9   8        0.67       -0.23      1.30 o 
   0   9   8        0.73        0.05      1.21 o 
   1   9   8        3.40        2.11      1.32 o 
   2   9   8       28.23       29.25      2.10 o 
   3   9   8       67.04       71.89      2.88 o 
   4   9   8       38.78       37.80      4.69 o 
   5   9   8        3.53        3.36      2.12 o 
   6   9   8        1.73        1.88      2.16 o 
 -13  10   8       18.00       18.33      3.52 o 
 -12  10   8        7.58        7.09      2.43 o 
 -11  10   8       62.28       66.06      4.71 o 
 -10  10   8        5.61        5.61      2.09 o 
  -9  10   8      125.75      121.25      5.54 o 
  -8  10   8       35.02       37.71      1.99 o 
  -7  10   8       31.17       26.95      1.91 o 
  -6  10   8        6.44        6.16      1.58 o 
  -5  10   8       35.79       35.80      2.49 o 
  -4  10   8      141.77      142.89      3.22 o 
  -3  10   8        0.06       -0.94      1.26 o 
  -2  10   8       27.42       23.43      2.14 o 
  -1  10   8       15.32       16.29      1.87 o 
   0  10   8       13.62       16.89      1.60 o 
   1  10   8        4.34        3.25      1.42 o 
   2  10   8        1.83       -0.83      1.58 o 
   3  10   8       77.97       77.56      3.06 o 
   4  10   8       26.12       30.04      2.82 o 
   5  10   8        6.07        9.03      2.34 o 
 -12  11   8        2.01       -0.23      2.42 o 
 -11  11   8       42.27       47.04      3.71 o 
 -10  11   8       18.93       21.05      2.25 o 
  -9  11   8        0.02       -0.11      1.62 o 
  -8  11   8      174.93      170.68      4.30 o 
  -7  11   8        1.56        1.37      1.52 o 
  -6  11   8       11.06       12.24      1.80 o 
  -5  11   8      170.36      159.89      3.48 o 
  -4  11   8      116.99      113.33      3.01 o 
  -3  11   8       97.54       86.24      2.74 o 
  -2  11   8      111.33      116.60      3.08 o 
  -1  11   8       95.66       95.97      3.98 o 
   0  11   8      348.31      345.99      6.81 o 
   1  11   8      148.47      145.59      3.87 o 
   2  11   8        8.59        9.04      2.15 o 
   3  11   8        2.20        0.91      1.74 o 
   4  11   8        3.12        1.71      1.91 o 
 -12  12   8       16.36       20.28      3.10 o 
 -11  12   8        1.73       -0.72      3.21 o 
 -10  12   8        3.27        0.37      1.88 o 
  -9  12   8       49.41       49.51      2.94 o 
  -8  12   8        2.33        3.30      1.96 o 
  -7  12   8        2.62        2.26      1.67 o 
  -6  12   8       45.73       48.92      2.54 o 
  -5  12   8       71.27       71.22      2.44 o 
  -4  12   8       46.88       53.82      2.32 o 
  -3  12   8        1.90        1.39      1.48 o 
  -2  12   8       21.96       25.13      1.98 o 
  -1  12   8        8.36        7.20      1.62 o 
   0  12   8       54.72       54.52      2.94 o 
   1  12   8      124.98      115.40      4.08 o 
   2  12   8       46.21       49.16      2.66 o 
   3  12   8       27.24       28.22      2.76 o 
 -11  13   8       60.42       58.53      4.56 o 
 -10  13   8        3.34       -0.08      3.90 o 
  -9  13   8      139.90      156.81      4.97 o 
  -8  13   8       16.90       17.93      2.16 o 
  -7  13   8       11.05       10.94      2.00 o 
  -6  13   8       13.96       13.20      2.02 o 
  -5  13   8       64.00       68.73      3.48 o 
  -4  13   8       40.65       41.31      2.32 o 
  -3  13   8        9.19        8.34      1.93 o 
  -2  13   8      131.12      127.62      3.97 o 
  -1  13   8       21.61       17.98      1.88 o 
   0  13   8        8.99       12.16      2.52 o 
   1  13   8        0.81        1.38      2.25 o 
   2  13   8        2.77        3.59      2.14 o 
 -11  14   8       17.18       15.64      3.59 o 
 -10  14   8        0.34        1.25      2.13 o 
  -9  14   8       32.04       31.52      2.97 o 
  -8  14   8       72.59       72.97      3.28 o 
  -7  14   8       39.57       35.14      2.64 o 
  -6  14   8       11.48        7.39      2.03 o 
  -5  14   8        2.28        3.17      1.54 o 
  -4  14   8       60.65       62.11      2.85 o 
  -3  14   8      191.39      195.37      5.16 o 
  -2  14   8       28.94       32.63      2.56 o 
  -1  14   8       11.42       15.82      2.23 o 
   0  14   8        0.04       -1.80      1.80 o 
   1  14   8        2.34        0.33      2.01 o 
 -10  15   8       65.40       71.63      6.33 o 
  -9  15   8        1.29        0.12      2.35 o 
  -8  15   8        0.02        2.67      1.97 o 
  -7  15   8        1.40        1.83      2.02 o 
  -6  15   8       13.42       15.45      2.38 o 
  -5  15   8        2.49        1.48      1.59 o 
  -4  15   8      203.10      205.30      4.74 o 
  -3  15   8      254.85      250.19      5.39 o 
  -2  15   8       12.24       15.92      2.30 o 
  -1  15   8        1.71       -1.08      3.66 o 
   0  15   8        9.66       10.96      2.23 o 
  -8  16   8        1.04        0.37      2.04 o 
  -7  16   8        1.78        2.39      2.18 o 
  -6  16   8        2.07        2.47      2.13 o 
  -5  16   8        4.48        5.30      2.33 o 
  -4  16   8       21.68       23.52      2.22 o 
  -3  16   8       11.94       14.72      2.14 o 
  -2  16   8       74.59       74.84      3.67 o 
   0 -20   9       11.10       13.45      3.59 o 
   1 -20   9       33.10       34.66      3.06 o 
   2 -20   9       34.02       36.35      2.82 o 
   3 -20   9       25.53       26.56      2.47 o 
   4 -20   9        0.70        2.00      2.21 o 
   5 -20   9        1.92        4.25      2.68 o 
   6 -20   9      100.53      114.25      5.06 o 
   7 -20   9       37.16       39.72      5.09 o 
  -2 -19   9        5.15        9.68      2.83 o 
  -1 -19   9       54.98       61.64      3.53 o 
   0 -19   9        2.81        1.53      2.83 o 
   1 -19   9       55.72       51.89      4.96 o 
   2 -19   9       14.26       17.47      2.25 o 
   3 -19   9       94.20      102.59      3.64 o 
   4 -19   9       50.89       58.29      3.03 o 
   5 -19   9        9.26        9.78      2.35 o 
   6 -19   9        0.48        1.86      2.60 o 
   7 -19   9       23.28       27.04      3.18 o 
   8 -19   9        1.32        2.94      2.51 o 
  -3 -18   9       22.31       30.85      4.00 o 
  -2 -18   9        1.16       -2.22      2.22 o 
  -1 -18   9       14.08       14.17      2.67 o 
   0 -18   9       40.41       43.50      3.06 o 
   1 -18   9       22.77       19.46      2.22 o 
   2 -18   9        3.00        0.38      1.80 o 
   3 -18   9        4.07        5.27      1.79 o 
   4 -18   9       19.12       20.29      2.19 o 
   5 -18   9        3.25        4.27      2.16 o 
   6 -18   9       13.57       17.67      3.72 o 
   7 -18   9       26.95       25.91      3.18 o 
   8 -18   9        4.85        6.70      2.60 o 
   9 -18   9       45.94       45.67      4.57 o 
  -4 -17   9      175.10      201.15      7.72 o 
  -3 -17   9       22.73       19.65      3.47 o 
  -2 -17   9       12.17       14.62      2.68 o 
  -1 -17   9        1.71        0.84      1.93 o 
   0 -17   9       16.72       14.46      2.31 o 
   1 -17   9        0.73        0.45      1.82 o 
   2 -17   9       19.69       17.95      2.05 o 
   3 -17   9        8.79       11.12      1.79 o 
   4 -17   9        4.44        3.87      1.88 o 
   5 -17   9       12.44        9.22      1.95 o 
   6 -17   9       80.19       80.69      4.05 o 
   7 -17   9       30.75       28.57      3.03 o 
   8 -17   9        0.28       -0.56      2.38 o 
   9 -17   9        0.17        1.38      2.24 o 
  -5 -16   9        4.29        0.14      2.90 o 
  -4 -16   9       77.73       67.63      4.66 o 
  -3 -16   9       11.75       18.02      3.20 o 
  -2 -16   9       13.74       12.31      2.16 o 
  -1 -16   9       15.16       17.17      2.21 o 
   0 -16   9        0.58       -0.42      1.58 o 
   1 -16   9      123.71      112.99      3.47 o 
   2 -16   9        0.37       -0.88      1.59 o 
   3 -16   9       24.28       20.73      1.85 o 
   4 -16   9      138.27      142.04      3.84 o 
   5 -16   9       37.91       34.97      2.36 o 
   6 -16   9       43.67       45.58      2.91 o 
   7 -16   9       13.56       12.06      2.60 o 
   8 -16   9       38.74       33.76      2.56 o 
   9 -16   9        0.48       -2.27      2.27 o 
  10 -16   9        5.28        0.53      2.28 o 
  -6 -15   9        9.98       14.47      2.83 o 
  -5 -15   9        0.17       -0.13      2.30 o 
  -4 -15   9        5.07        8.82      2.50 o 
  -3 -15   9        0.72        0.59      2.16 o 
  -2 -15   9        9.50       12.81      2.02 o 
  -1 -15   9        0.39        0.42      2.23 o 
   0 -15   9       77.39       79.65      2.94 o 
   1 -15   9       53.10       50.52      2.46 o 
   2 -15   9        2.78        2.19      1.47 o 
   3 -15   9       15.00        8.21      1.58 o 
   4 -15   9      170.09      156.99      3.59 o 
   5 -15   9       94.99       92.00      3.16 o 
   6 -15   9        1.11       -0.19      1.56 o 
   7 -15   9       11.22       10.58      2.25 o 
   8 -15   9       22.00       21.42      2.48 o 
   9 -15   9        4.52        6.04      2.26 o 
  10 -15   9        7.77        7.15      2.56 o 
  -7 -14   9       72.25       81.37      4.27 o 
  -6 -14   9       32.44       33.27      3.81 o 
  -5 -14   9       41.90       49.51      3.38 o 
  -4 -14   9       77.28       82.87      5.72 o 
  -3 -14   9       22.53       23.18      2.60 o 
  -2 -14   9       15.17       19.88      1.88 o 
  -1 -14   9       47.32       53.18      2.39 o 
   0 -14   9       23.14       24.87      2.60 o 
   1 -14   9       54.63       63.93      2.49 o 
   2 -14   9        0.96        1.91      1.51 o 
   3 -14   9        8.97        5.32      1.46 o 
   4 -14   9       67.23       64.08      2.41 o 
   5 -14   9        4.94        5.96      1.50 o 
   6 -14   9       48.24       53.15      2.36 o 
   7 -14   9        1.10        0.75      1.89 o 
   8 -14   9        2.23        2.23      2.01 o 
   9 -14   9        1.92        2.08      2.67 o 
  10 -14   9        8.23        9.24      2.36 o 
  11 -14   9       32.17       37.06      4.16 o 
  -8 -13   9       47.83       57.91      4.40 o 
  -7 -13   9       31.30       28.89      3.60 o 
  -6 -13   9        3.35        3.25      2.27 o 
  -5 -13   9        0.11       -1.48      2.00 o 
  -4 -13   9       50.58       56.38      3.21 o 
  -3 -13   9        1.87       -0.77      2.29 o 
  -2 -13   9       31.58       28.20      1.90 o 
  -1 -13   9       10.17       10.07      1.42 o 
   0 -13   9        0.59       -0.35      1.19 o 
   1 -13   9      167.34      151.72      3.23 o 
   2 -13   9      294.91      275.96      6.63 o 
   3 -13   9       35.28       33.19      1.81 o 
   4 -13   9        8.02        9.50      1.67 o 
   5 -13   9       51.17       50.32      2.22 o 
   6 -13   9        8.80        9.43      1.94 o 
   7 -13   9        5.14        6.82      1.92 o 
   8 -13   9        5.07        3.51      2.73 o 
   9 -13   9        0.60        2.05      2.12 o 
  10 -13   9       18.95       20.26      2.59 o 
  11 -13   9       22.41       23.45      2.78 o 
  -8 -12   9        0.02        0.69      2.05 o 
  -7 -12   9        2.88        2.92      2.05 o 
  -6 -12   9       35.78       34.66      2.76 o 
  -5 -12   9        2.79        3.08      2.03 o 
  -4 -12   9        1.77        0.54      1.81 o 
  -3 -12   9       81.02       77.31      3.01 o 
  -2 -12   9        1.40        2.60      1.38 o 
  -1 -12   9       62.80       60.88      2.07 o 
   0 -12   9       84.43       79.60      2.45 o 
   1 -12   9        0.25       -0.78      1.20 o 
   2 -12   9      342.71      304.04      4.77 o 
   3 -12   9      102.48       98.19      2.41 o 
   4 -12   9        8.66        8.32      1.29 o 
   5 -12   9       81.95       82.72      2.58 o 
   6 -12   9       51.64       55.86      3.46 o 
   7 -12   9       52.46       56.69      2.45 o 
   8 -12   9       24.75       21.72      4.13 o 
   9 -12   9        0.48        0.92      1.98 o 
  10 -12   9        0.38       -0.35      2.02 o 
  11 -12   9       18.55       15.82      2.58 o 
  -9 -11   9       20.03       21.81      3.59 o 
  -8 -11   9        0.13       -0.34      1.92 o 
  -7 -11   9       18.41       22.29      2.50 o 
  -6 -11   9       16.95       17.91      2.27 o 
  -5 -11   9        1.98        1.64      1.94 o 
  -4 -11   9       69.89       58.68      2.97 o 
  -3 -11   9        0.14        1.75      1.30 o 
  -2 -11   9      282.77      273.12      6.16 o 
  -1 -11   9      402.40      390.42      5.46 o 
   0 -11   9      194.90      174.93      3.31 o 
   1 -11   9        7.58        5.75      1.17 o 
   2 -11   9        3.25        2.03      1.05 o 
   3 -11   9      124.91      106.36      3.43 o 
   4 -11   9      121.43      114.25      2.56 o 
   5 -11   9       71.02       65.93      2.28 o 
   6 -11   9       14.87       17.81      1.69 o 
   7 -11   9        0.72       -0.03      1.48 o 
   8 -11   9        2.16        3.23      2.54 o 
   9 -11   9       20.26       20.43      2.48 o 
  10 -11   9        0.00        1.27      2.09 o 
  11 -11   9       11.43       11.21      2.48 o 
 -10 -10   9       55.55       60.42      4.78 o 
  -9 -10   9        0.04        2.08      2.93 o 
  -8 -10   9        0.53       -0.79      2.23 o 
  -7 -10   9       29.72       35.98      2.60 o 
  -6 -10   9        7.62        9.23      2.27 o 
  -5 -10   9      231.83      234.15      5.63 o 
  -4 -10   9      230.99      195.37      4.98 o 
  -3 -10   9      185.01      170.43      3.46 o 
  -2 -10   9       48.61       54.88      2.90 o 
  -1 -10   9      401.37      415.53      5.61 o 
   0 -10   9       13.39       18.39      1.34 o 
   1 -10   9      240.80      243.81      4.19 o 
   2 -10   9      327.49      323.02      4.13 o 
   3 -10   9      254.77      252.64      4.51 o 
   4 -10   9        5.60        1.75      1.41 o 
   5 -10   9      367.77      363.15      5.49 o 
   6 -10   9      143.07      122.44      3.02 o 
   7 -10   9        0.87       -0.59      1.44 o 
   8 -10   9       12.81       15.61      2.79 o 
   9 -10   9        0.30       -0.55      1.95 o 
  10 -10   9       37.11       36.04      2.97 o 
  11 -10   9       53.50       63.93      4.08 o 
 -10  -9   9        0.17       -2.79      2.79 o 
  -9  -9   9       17.10       20.35      3.20 o 
  -8  -9   9      181.83      189.12      6.77 o 
  -7  -9   9        3.33        4.47      2.39 o 
  -6  -9   9        8.26        6.97      1.78 o 
  -5  -9   9        0.16        1.36      1.55 o 
  -4  -9   9       29.03       28.66      2.00 o 
  -3  -9   9      439.31      414.74      6.17 o 
  -2  -9   9     1079.81     1016.81     12.46 o 
  -1  -9   9     1463.89     1360.90     15.18 o 
   0  -9   9      204.53      179.60      3.54 o 
   1  -9   9      269.95      234.54      3.88 o 
   2  -9   9      815.63      784.61      9.47 o 
   3  -9   9       61.01       69.08      2.21 o 
   4  -9   9       30.75       26.90      1.59 o 
   5  -9   9      183.58      177.85      3.46 o 
   6  -9   9       43.67       45.88      2.22 o 
   7  -9   9       40.36       39.58      2.15 o 
   8  -9   9        0.63        2.64      2.03 o 
   9  -9   9       24.01       24.20      2.52 o 
  10  -9   9        4.94        0.82      2.12 o 
  11  -9   9       66.79       72.26      4.68 o 
 -11  -8   9       51.17       55.70      7.74 o 
 -10  -8   9       15.32       10.98      3.06 o 
  -9  -8   9       70.18       69.57      4.91 o 
  -8  -8   9        0.61        2.45      2.40 o 
  -7  -8   9       27.66       27.00      1.96 o 
  -6  -8   9       32.48       31.69      2.05 o 
  -5  -8   9      128.73      129.10      4.91 o 
  -4  -8   9      417.97      360.89      8.93 o 
  -3  -8   9      276.07      258.08      4.25 o 
  -2  -8   9       21.47       10.12      1.10 o 
  -1  -8   9       87.02       74.48      1.95 o 
   0  -8   9       12.19       14.47      1.15 o 
   1  -8   9       60.69       67.21      1.92 o 
   2  -8   9      109.38      113.23      2.07 o 
   3  -8   9      159.31      160.74      2.59 o 
   4  -8   9       12.06       10.94      1.55 o 
   5  -8   9      246.23      242.61      6.34 o 
   6  -8   9        0.61       -0.46      1.38 o 
   7  -8   9        2.49        0.88      1.37 o 
   8  -8   9       24.50       22.91      2.54 o 
   9  -8   9      103.78      101.24      3.85 o 
  10  -8   9       49.29       56.47      3.23 o 
  11  -8   9       11.22        8.22      2.45 o 
 -11  -7   9        3.37        3.13      2.79 o 
 -10  -7   9       14.84       16.65      3.20 o 
  -9  -7   9       25.48       23.91      3.06 o 
  -8  -7   9      107.80      114.93     11.51 o 
  -7  -7   9      126.53      121.30      3.33 o 
  -6  -7   9       28.10       22.22      1.82 o 
  -5  -7   9      230.94      206.22      4.60 o 
  -4  -7   9      784.90      670.65     11.38 o 
  -3  -7   9      529.69      491.76      9.60 o 
  -2  -7   9        7.18        9.49      1.02 o 
  -1  -7   9       12.64       19.71      1.18 o 
   0  -7   9      286.26      294.25      3.82 o 
   1  -7   9       36.07       39.53      1.33 o 
   2  -7   9      286.70      255.28      3.31 o 
   3  -7   9      550.18      532.74      6.40 o 
   4  -7   9      126.06      101.33      3.04 o 
   5  -7   9     1026.56      931.41     12.31 o 
   6  -7   9      210.02      189.31      3.98 o 
   7  -7   9        9.09       11.08      1.61 o 
   8  -7   9      112.38      113.02      3.50 o 
   9  -7   9        8.45        9.26      2.19 o 
  10  -7   9       47.77       41.49      3.03 o 
  11  -7   9        0.52        3.06      2.22 o 
 -11  -6   9       34.57       41.55      3.71 o 
 -10  -6   9      177.91      188.97      6.60 o 
  -9  -6   9      273.93      268.91      7.72 o 
  -8  -6   9        0.04       -0.03      1.99 o 
  -7  -6   9      200.08      185.16      5.73 o 
  -6  -6   9      138.82      121.75      3.15 o 
  -5  -6   9       10.69       14.21      1.33 o 
  -4  -6   9      274.82      274.44      5.42 o 
  -3  -6   9        0.05        0.31      0.90 o 
  -2  -6   9      231.43      237.89      3.38 o 
  -1  -6   9      227.17      234.84      4.25 o 
   0  -6   9        0.00       -0.86      0.86 o 
   1  -6   9      222.22      218.08      3.18 o 
   2  -6   9     1242.78     1272.47     14.50 o 
   3  -6   9      875.58      831.90     10.01 o 
   4  -6   9        1.04        1.20      1.05 o 
   5  -6   9      795.03      764.85     12.23 o 
   6  -6   9      140.21      128.83      3.27 o 
   7  -6   9       24.36       21.35      1.82 o 
   8  -6   9       14.10       15.08      2.00 o 
   9  -6   9       19.47       17.80      2.42 o 
  10  -6   9       55.91       57.04      3.32 o 
  11  -6   9       20.97       17.54      2.63 o 
 -12  -5   9       14.62       10.19      4.53 o 
 -11  -5   9       19.94       11.70      4.15 o 
 -10  -5   9       62.93       68.31      3.86 o 
  -9  -5   9       74.12       82.50      6.79 o 
  -8  -5   9       16.30       11.13      2.13 o 
  -7  -5   9        6.56        7.52      1.99 o 
  -6  -5   9      873.78      832.97     16.93 o 
  -5  -5   9      741.09      685.21     17.79 o 
  -4  -5   9      206.76      204.28      6.97 o 
  -3  -5   9        4.81        7.92      1.09 o 
  -2  -5   9       86.20       69.88      1.63 o 
  -1  -5   9       82.21       89.91      1.92 o 
   0  -5   9       20.99       24.03      1.09 o 
   1  -5   9       36.78       44.16      1.53 o 
   2  -5   9        8.17        4.93      1.02 o 
   3  -5   9      157.98      151.35      2.87 o 
   4  -5   9      545.75      556.81      8.87 o 
   5  -5   9      149.52      139.02      3.23 o 
   6  -5   9       34.71       40.52      1.98 o 
   7  -5   9        5.98        4.38      1.51 o 
   8  -5   9        0.21       -1.04      1.56 o 
   9  -5   9       79.76       75.75      4.38 o 
  10  -5   9        0.22       -0.72      2.00 o 
  11  -5   9       50.98       64.80      3.56 o 
 -12  -4   9        0.08        1.51      3.40 o 
 -11  -4   9       16.72       16.60      4.15 o 
 -10  -4   9        4.77        7.17      2.40 o 
  -9  -4   9       21.66       27.65      2.83 o 
  -8  -4   9       12.97       16.90      2.83 o 
  -7  -4   9       96.17       81.67      7.55 o 
  -6  -4   9      370.39      328.62     15.66 o 
  -5  -4   9      141.20      126.64      3.86 o 
  -4  -4   9      237.75      237.94      5.79 o 
  -3  -4   9       43.06       51.84      1.53 o 
  -2  -4   9      582.48      582.78      7.49 o 
  -1  -4   9      623.78      598.79      7.76 o 
   0  -4   9        1.76        5.96      0.86 o 
   1  -4   9      344.74      340.46      5.06 o 
   2  -4   9      194.70      158.00      2.85 o 
   3  -4   9       76.91       77.52      3.68 o 
   4  -4   9      251.03      214.19      3.62 o 
   5  -4   9      550.82      476.99      7.19 o 
   6  -4   9        0.25        0.88      1.34 o 
   7  -4   9       33.20       39.28      2.09 o 
   8  -4   9      111.55      114.54      3.48 o 
   9  -4   9        0.08       -0.29      2.01 o 
  10  -4   9        0.27       -0.45      2.06 o 
  11  -4   9       23.06       27.24      5.59 o 
 -12  -3   9       11.38       15.09      4.15 o 
 -11  -3   9       12.93       11.70      3.77 o 
 -10  -3   9      125.21      110.55      6.41 o 
  -9  -3   9       41.25       43.65      2.79 o 
  -8  -3   9       11.15        4.88      2.83 o 
  -7  -3   9      585.78      508.09     10.66 o 
  -6  -3   9      105.44      110.11      8.68 o 
  -5  -3   9       40.81       43.60      2.07 o 
  -4  -3   9       23.09       33.47      1.37 o 
  -3  -3   9       67.29       71.97      2.15 o 
  -2  -3   9      327.67      305.09      3.90 o 
  -1  -3   9      153.65      160.67      3.12 o 
   0  -3   9      391.73      367.27      5.22 o 
   1  -3   9        2.87        3.53      0.95 o 
   2  -3   9      424.52      444.43      5.80 o 
   3  -3   9     1443.31     1355.97     16.77 o 
   4  -3   9        6.46        6.74      1.17 o 
   5  -3   9      123.93      130.18      3.17 o 
   6  -3   9        4.46        0.94      1.37 o 
   7  -3   9       12.82       15.13      1.69 o 
   8  -3   9      111.38      109.54      6.74 o 
   9  -3   9      172.40      176.03      6.87 o 
  10  -3   9        4.10        6.74      2.58 o 
  11  -3   9       23.73       20.21      3.03 o 
 -13  -2   9       38.91       42.26      5.28 o 
 -12  -2   9       10.87       11.70      3.40 o 
 -11  -2   9       12.86       12.45      3.40 o 
 -10  -2   9       13.73       14.72      3.40 o 
  -9  -2   9       63.64       55.84      4.15 o 
  -8  -2   9        1.84        1.99      1.45 o 
  -7  -2   9      223.79      184.51      8.30 o 
  -6  -2   9      357.74      368.61      9.76 o 
  -5  -2   9       30.42       34.85      1.66 o 
  -4  -2   9     1101.67     1191.26     39.86 o 
  -3  -2   9      274.69      297.11      5.26 o 
  -2  -2   9       58.64       50.88      1.76 o 
  -1  -2   9      136.92      142.87      2.59 o 
   0  -2   9       51.26       46.81      1.77 o 
   1  -2   9      604.79      631.94      7.65 o 
   2  -2   9      305.34      313.42      4.41 o 
   3  -2   9      789.41      765.05      9.59 o 
   4  -2   9      137.45      120.56      2.64 o 
   5  -2   9        1.44       -1.40      1.40 o 
   6  -2   9      339.96      318.27      6.27 o 
   7  -2   9       77.29       69.56      2.50 o 
   8  -2   9       22.39       21.82      2.15 o 
   9  -2   9        6.05        9.17      2.54 o 
  10  -2   9        0.06       -2.92      2.92 o 
 -13  -1   9       32.80       39.24      4.91 o 
 -12  -1   9        1.00       -2.47      2.62 o 
 -11  -1   9       16.20       14.05      2.91 o 
 -10  -1   9        4.00        9.89      2.45 o 
  -9  -1   9       21.66       19.55      2.36 o 
  -8  -1   9        5.35        5.19      1.69 o 
  -7  -1   9       45.61       34.27      1.32 o 
  -6  -1   9      278.47      266.64      7.44 o 
  -5  -1   9        4.27        8.62      1.17 o 
  -4  -1   9      431.12      463.69     18.15 o 
  -3  -1   9      497.04      451.95      4.59 o 
  -2  -1   9      118.97      130.95      2.66 o 
  -1  -1   9      381.49      445.27      5.83 o 
   0  -1   9     1807.20     1847.46     22.03 o 
   1  -1   9      358.39      401.29      4.80 o 
   2  -1   9      131.54      170.47      3.58 o 
   3  -1   9      735.19      661.52      8.29 o 
   4  -1   9        3.03        3.15      1.14 o 
   5  -1   9      162.36      138.03      3.40 o 
   6  -1   9       42.33       47.88      2.12 o 
   7  -1   9       69.08       66.54      2.55 o 
   8  -1   9        7.99        8.87      2.06 o 
   9  -1   9        1.84        0.57      3.07 o 
  10  -1   9        8.79       15.74      3.40 o 
 -13   0   9        0.82        2.77      2.70 o 
 -12   0   9        5.38        4.25      2.62 o 
 -11   0   9        0.99        1.62      3.40 o 
 -10   0   9        8.46        4.53      2.02 o 
  -9   0   9      312.44      288.34      7.60 o 
  -8   0   9        3.79        3.27      1.03 o 
  -7   0   9      725.96      655.36     24.34 o 
  -6   0   9      246.67      244.13      4.98 o 
  -5   0   9        5.65        6.62      0.90 o 
  -4   0   9      272.98      276.04      5.99 o 
  -3   0   9      183.79      211.56      2.62 o 
  -2   0   9      388.07      388.02      4.26 o 
  -1   0   9      278.77      274.73      3.71 o 
   0   0   9      578.83      536.69      6.62 o 
   1   0   9      233.22      211.08      3.36 o 
   2   0   9       68.27       64.73      1.90 o 
   3   0   9      260.84      263.25      4.58 o 
   4   0   9       96.35       73.57      2.25 o 
   5   0   9        5.97        4.23      1.35 o 
   6   0   9       32.11       35.22      1.79 o 
   7   0   9       16.20       17.63      2.69 o 
   8   0   9        9.32       10.59      3.65 o 
   9   0   9       45.94       61.61      5.09 o 
  10   0   9        1.49        1.35      3.77 o 
 -13   1   9        0.73        1.26      4.15 o 
 -12   1   9        1.80        0.25      2.36 o 
 -11   1   9        5.19        5.48      2.08 o 
 -10   1   9       43.53       41.91      3.40 o 
  -9   1   9        0.93       -3.77      3.77 o 
  -8   1   9        9.37        9.06      4.53 o 
  -7   1   9       57.37       28.78      9.06 o 
  -6   1   9     1150.34     1182.52     73.20 o 
  -5   1   9      113.89      115.45      2.89 o 
  -4   1   9      206.85      212.66      3.71 o 
  -3   1   9      807.67      815.15      8.52 o 
  -2   1   9      315.43      348.26      3.84 o 
  -1   1   9        1.13        1.82      0.81 o 
   0   1   9       38.60       52.18      1.55 o 
   1   1   9      607.01      661.42      8.80 o 
   2   1   9      196.56      182.65      3.50 o 
   3   1   9      852.70      805.91     10.80 o 
   4   1   9      431.82      387.36      6.97 o 
   5   1   9        8.64        8.09      1.46 o 
   6   1   9        7.34        4.85      1.72 o 
   7   1   9       20.72       21.46      2.31 o 
   8   1   9       12.47       11.52      2.46 o 
   9   1   9       36.16       32.57      3.98 o 
  10   1   9        3.88        4.53      4.91 o 
 -13   2   9      100.68      113.57     10.94 o 
 -12   2   9        7.42        8.23      2.39 o 
 -11   2   9      131.56      131.67      4.76 o 
 -10   2   9       46.28       44.90      6.41 o 
  -9   2   9       36.37       39.62      5.66 o 
  -8   2   9        1.75        1.32      2.93 o 
  -7   2   9       30.07       19.28      5.85 o 
  -6   2   9      166.90      162.45      4.72 o 
  -5   2   9      101.33       95.65      2.12 o 
  -4   2   9        0.48        0.94      0.95 o 
  -3   2   9      355.64      372.09      4.28 o 
  -2   2   9       18.74       15.52      0.95 o 
  -1   2   9       20.12       20.04      1.18 o 
   0   2   9       47.43       44.24      1.64 o 
   1   2   9      165.75      156.27      3.16 o 
   2   2   9      349.14      317.40      5.19 o 
   3   2   9     1278.92     1117.75     14.41 o 
   4   2   9        7.58        4.68      1.38 o 
   5   2   9       11.25        6.24      1.54 o 
   6   2   9      167.61      175.51      4.07 o 
   7   2   9        2.54        0.93      1.97 o 
   8   2   9       26.79       28.97      3.05 o 
   9   2   9        2.36        0.34      2.90 o 
 -13   3   9       29.41       26.01      4.91 o 
 -12   3   9       17.35       11.97      2.39 o 
 -11   3   9       56.16       52.82      7.55 o 
 -10   3   9       38.41       43.01      6.79 o 
  -9   3   9        0.01        2.02      3.06 o 
  -8   3   9       25.23       25.25      3.33 o 
  -7   3   9        4.83       -1.70      2.40 o 
  -6   3   9       42.41       41.95      1.47 o 
  -5   3   9       88.24       89.47      2.34 o 
  -4   3   9      879.23      838.85     14.16 o 
  -3   3   9      301.81      325.66      4.60 o 
  -2   3   9       27.49       29.70      1.35 o 
  -1   3   9        1.81        3.53      0.97 o 
   0   3   9     1101.84      976.26     12.41 o 
   1   3   9       26.61       18.12      1.40 o 
   2   3   9        0.17        0.17      1.15 o 
   3   3   9       29.36       33.63      1.73 o 
   4   3   9      120.34      103.73      3.09 o 
   5   3   9        1.25       -0.83      1.63 o 
   6   3   9       30.11       32.26      2.21 o 
   7   3   9       59.53       60.43      3.25 o 
   8   3   9        4.73        6.43      2.54 o 
   9   3   9       12.25       13.39      3.47 o 
 -13   4   9        3.66        7.10      2.42 o 
 -12   4   9        0.27        2.35      1.89 o 
 -11   4   9       31.44       23.77      6.04 o 
 -10   4   9       83.62       81.11      5.73 o 
  -9   4   9        4.21        4.82      3.06 o 
  -8   4   9      152.62      149.46      6.40 o 
  -7   4   9      553.32      533.27     11.86 o 
  -6   4   9       97.43       88.37      2.06 o 
  -5   4   9      264.33      237.39      4.19 o 
  -4   4   9      514.28      468.98     16.28 o 
  -3   4   9      227.58      219.55      3.97 o 
  -2   4   9        1.85        7.90      1.15 o 
  -1   4   9      190.17      191.39      3.39 o 
   0   4   9        0.55        0.29      1.07 o 
   1   4   9      412.92      382.27      5.93 o 
   2   4   9       10.21       13.09      1.34 o 
   3   4   9        0.25       -1.15      1.15 o 
   4   4   9        0.24       -1.19      1.44 o 
   5   4   9        2.93        2.02      1.62 o 
   6   4   9      127.50      121.58      4.01 o 
   7   4   9       36.61       36.99      2.82 o 
   8   4   9       12.82        7.76      2.68 o 
 -13   5   9        0.06       -1.78      1.78 o 
 -12   5   9       88.16       84.52      9.06 o 
 -11   5   9       77.43       66.35      5.69 o 
 -10   5   9       89.45       81.28      8.68 o 
  -9   5   9      174.94      155.43      7.04 o 
  -8   5   9      277.66      269.97      8.93 o 
  -7   5   9      283.33      285.43      4.26 o 
  -6   5   9      247.23      247.72      8.99 o 
  -5   5   9       11.42       14.22      1.29 o 
  -4   5   9       12.37       25.02      3.14 o 
  -3   5   9       73.91       72.72      2.21 o 
  -2   5   9      104.39      103.06      2.50 o 
  -1   5   9       43.51       43.24      1.55 o 
   0   5   9        1.02        7.04      1.19 o 
   1   5   9       86.60       59.79      1.99 o 
   2   5   9        0.77       -1.12      1.12 o 
   3   5   9       33.46       30.45      2.40 o 
   4   5   9       34.60       38.91      2.25 o 
   5   5   9       27.98       29.94      2.18 o 
   6   5   9       75.96       73.90      4.14 o 
   7   5   9       56.37       65.09      3.87 o 
   8   5   9       39.54       44.65      6.98 o 
 -13   6   9        8.84        7.50      2.12 o 
 -12   6   9        2.14        6.40      4.13 o 
 -11   6   9        8.27       11.32      3.98 o 
 -10   6   9        0.12        0.41      3.06 o 
  -9   6   9        2.39        7.31      3.96 o 
  -8   6   9       10.45       11.20      1.22 o 
  -7   6   9       63.75       68.72      1.85 o 
  -6   6   9      153.21      146.06      3.06 o 
  -5   6   9        1.56        1.54      1.11 o 
  -4   6   9      319.52      273.22      4.15 o 
  -3   6   9       73.56       90.49      2.29 o 
  -2   6   9       41.11       28.29      1.85 o 
  -1   6   9        4.00       14.86      1.29 o 
   0   6   9       83.22       56.19      1.94 o 
   1   6   9        0.04        1.93      1.15 o 
   2   6   9        0.10       -0.56      1.24 o 
   3   6   9        0.26        1.39      1.69 o 
   4   6   9       23.95       25.35      2.48 o 
   5   6   9       11.50        9.73      2.16 o 
   6   6   9       76.88       78.64      3.68 o 
   7   6   9      202.80      197.44      5.60 o 
 -13   7   9        0.28        2.16      2.10 o 
 -12   7   9        8.93        7.09      2.42 o 
 -11   7   9       34.42       36.51      4.65 o 
 -10   7   9      104.10      101.09      3.45 o 
  -9   7   9       83.42       70.02      2.88 o 
  -8   7   9       36.19       40.10      3.27 o 
  -7   7   9       10.21       10.27      1.17 o 
  -6   7   9       63.84       60.12      2.12 o 
  -5   7   9      114.50      106.08      2.82 o 
  -4   7   9      344.56      329.05      5.03 o 
  -3   7   9      149.14      143.11      3.00 o 
  -2   7   9        7.75       11.56      2.40 o 
  -1   7   9        7.05        5.82      1.32 o 
   0   7   9        0.42       -0.16      1.12 o 
   1   7   9      120.26      117.09      3.17 o 
   2   7   9        5.43        2.45      1.35 o 
   3   7   9       14.28       13.10      1.85 o 
   4   7   9       11.37        9.08      1.96 o 
   5   7   9       14.88       17.21      2.02 o 
   6   7   9       32.52       38.26      6.26 o 
   7   7   9        4.25        7.81      3.35 o 
 -13   8   9       21.15       20.74      3.20 o 
 -12   8   9       18.55       21.44      2.30 o 
 -11   8   9       63.00       52.60      2.84 o 
 -10   8   9      113.29      121.18      4.20 o 
  -9   8   9       10.42       11.44      1.89 o 
  -8   8   9      184.39      189.29      4.06 o 
  -7   8   9        2.83        3.74      1.36 o 
  -6   8   9       17.09       24.95      2.40 o 
  -5   8   9      166.19      171.10      3.80 o 
  -4   8   9      283.67      304.12      4.84 o 
  -3   8   9        4.02        2.50      1.03 o 
  -2   8   9        1.38        0.28      1.27 o 
  -1   8   9       63.26       59.47      2.78 o 
   0   8   9       12.65       10.39      1.35 o 
   1   8   9        6.94        6.74      1.46 o 
   2   8   9        0.08        2.88      1.53 o 
   3   8   9       16.53       17.82      1.97 o 
   4   8   9        6.78        6.39      1.88 o 
   5   8   9       89.37       98.88      3.57 o 
   6   8   9        5.42        8.40      2.26 o 
 -13   9   9       94.42       92.42      4.22 o 
 -12   9   9        6.18        5.07      2.23 o 
 -11   9   9      118.34      119.91      7.10 o 
 -10   9   9        3.05        3.83      1.91 o 
  -9   9   9       17.93       15.79      1.96 o 
  -8   9   9       80.03       78.15      2.87 o 
  -7   9   9       23.66       22.62      1.72 o 
  -6   9   9      133.86      125.20      3.31 o 
  -5   9   9      153.83      163.48      3.93 o 
  -4   9   9      416.06      404.67      6.17 o 
  -3   9   9       24.20       24.25      1.45 o 
  -2   9   9       29.84       34.25      2.08 o 
  -1   9   9       86.81       85.27      4.08 o 
   0   9   9       43.38       46.23      2.22 o 
   1   9   9       64.17       73.77      2.54 o 
   2   9   9       65.72       69.40      2.79 o 
   3   9   9        2.18        3.18      1.73 o 
   4   9   9        0.25       -1.69      1.69 o 
   5   9   9        4.79        5.17      2.25 o 
 -12  10   9       50.06       47.19      3.30 o 
 -11  10   9        0.18        1.26      2.42 o 
 -10  10   9       63.08       64.89      6.79 o 
  -9  10   9        0.07        0.10      1.67 o 
  -8  10   9      136.07      144.00      4.17 o 
  -7  10   9       39.09       41.62      2.78 o 
  -6  10   9       47.64       55.01      2.45 o 
  -5  10   9       66.61       70.75      2.82 o 
  -4  10   9      246.32      237.12      4.40 o 
  -3  10   9       51.13       50.04      1.94 o 
  -2  10   9      156.07      146.84      3.89 o 
  -1  10   9       71.69       71.07      2.96 o 
   0  10   9        0.48       -0.50      2.00 o 
   1  10   9        8.98        8.18      2.58 o 
   2  10   9      127.39      123.40      3.70 o 
   3  10   9       82.77       80.98      3.60 o 
   4  10   9        6.71        4.22      1.93 o 
   5  10   9        5.53       -0.60      3.49 o 
 -12  11   9       35.38       38.04      3.71 o 
 -11  11   9        0.06       -1.27      2.39 o 
 -10  11   9       22.56       21.41      3.34 o 
  -9  11   9       53.82       63.20      3.18 o 
  -8  11   9       21.33       25.76      2.04 o 
  -7  11   9       20.31       21.97      2.04 o 
  -6  11   9      254.80      263.12      5.54 o 
  -5  11   9      146.37      152.06      3.70 o 
  -4  11   9       25.73       26.91      1.81 o 
  -3  11   9       37.64       34.38      2.06 o 
  -2  11   9       26.64       26.21      2.06 o 
  -1  11   9      174.14      164.00      4.79 o 
   0  11   9       90.11       82.37      3.42 o 
   1  11   9       47.65       47.84      3.31 o 
   2  11   9        1.19        0.32      1.95 o 
   3  11   9        0.61       -1.03      1.80 o 
   4  11   9        3.46        5.22      2.02 o 
 -12  12   9       12.77       19.84      6.41 o 
 -11  12   9        0.30        5.75      5.66 o 
 -10  12   9       46.72       48.57      5.09 o 
  -9  12   9        4.67        5.23      2.11 o 
  -8  12   9        7.17        6.95      3.16 o 
  -7  12   9       41.89       47.62      2.62 o 
  -6  12   9       32.95       34.59      2.41 o 
  -5  12   9       44.03       44.95      2.68 o 
  -4  12   9      118.43      116.14      3.22 o 
  -3  12   9       28.81       28.72      2.76 o 
  -2  12   9       60.76       62.33      2.66 o 
  -1  12   9       78.38       79.99      2.95 o 
   0  12   9      242.25      235.67      6.37 o 
   1  12   9       16.53       19.68      2.74 o 
   2  12   9        0.54        6.01      2.20 o 
   3  12   9        7.16        4.53      2.17 o 
 -11  13   9       95.74      102.52      5.71 o 
 -10  13   9       23.86       27.18      2.62 o 
  -9  13   9       86.58      102.38      4.13 o 
  -8  13   9      163.38      191.17      7.12 o 
  -7  13   9       79.50       87.32      5.94 o 
  -6  13   9        8.03        5.26      2.29 o 
  -5  13   9       39.02       39.48      2.75 o 
  -4  13   9      132.19      130.47      3.54 o 
  -3  13   9        1.96        0.38      1.69 o 
  -2  13   9      515.97      511.43      9.11 o 
  -1  13   9      273.13      269.16      5.39 o 
   0  13   9       37.06       33.14      3.03 o 
   1  13   9        7.17        6.43      2.43 o 
   2  13   9       98.10      104.51      6.12 o 
 -10  14   9        7.03        3.30      2.21 o 
  -9  14   9      162.13      181.24      5.52 o 
  -8  14   9      108.34      109.80      5.77 o 
  -7  14   9        0.85       -1.80      1.80 o 
  -6  14   9       61.24       61.95      3.24 o 
  -5  14   9       11.45       13.53      2.65 o 
  -4  14   9        1.13        0.95      1.72 o 
  -3  14   9       22.72       22.65      2.25 o 
  -2  14   9       18.06       20.72      3.62 o 
  -1  14   9       43.99       43.34      3.09 o 
   0  14   9        1.82        3.06      1.97 o 
  -9  15   9       14.58       11.42      4.03 o 
  -8  15   9        2.35        2.64      2.08 o 
  -7  15   9       27.12       25.45      2.54 o 
  -6  15   9        1.21        0.50      2.13 o 
  -5  15   9       25.02       27.22      4.25 o 
  -4  15   9        1.57        1.76      1.74 o 
  -3  15   9        0.84        3.71      1.86 o 
  -2  15   9       22.95       25.72      3.07 o 
  -1  15   9       10.76        8.84      2.54 o 
  -7  16   9       68.64       65.84      3.54 o 
  -6  16   9       62.83       61.07      3.50 o 
  -5  16   9       24.81       25.53      2.84 o 
  -4  16   9       16.01       14.87      2.16 o 
   0 -20  10        0.31        1.21      2.31 o 
   1 -20  10        0.92       -1.39      2.36 o 
   2 -20  10        1.09        1.79      2.20 o 
   3 -20  10        0.66       -1.27      1.89 o 
   4 -20  10        6.77       10.88      2.48 o 
   5 -20  10       67.69       74.86      6.15 o 
   6 -20  10       56.89       67.65      7.14 o 
  -2 -19  10       11.42       13.54      3.59 o 
  -1 -19  10       37.76       34.20      3.79 o 
   0 -19  10       15.71       18.49      2.59 o 
   1 -19  10       55.02       58.42      3.44 o 
   2 -19  10        3.20        2.78      2.32 o 
   3 -19  10       26.04       26.04      2.39 o 
   4 -19  10       93.29      104.36      4.55 o 
   5 -19  10        0.03       -1.99      2.16 o 
   6 -19  10       68.69       66.45      4.21 o 
   7 -19  10        0.30        2.39      2.60 o 
  -3 -18  10        5.79        2.08      3.06 o 
  -2 -18  10       47.48       44.50      4.40 o 
  -1 -18  10       23.37       19.52      2.90 o 
   0 -18  10        0.93       -1.97      1.97 o 
   1 -18  10       10.09        8.77      2.26 o 
   2 -18  10       26.75       27.67      2.50 o 
   3 -18  10       10.04        6.87      1.97 o 
   4 -18  10       41.99       41.74      2.66 o 
   5 -18  10       25.52       24.58      2.42 o 
   6 -18  10       10.74       15.68      3.70 o 
   7 -18  10        8.84       11.24      2.82 o 
   8 -18  10       21.06       23.19      3.86 o 
  -4 -17  10        0.04       -2.79      2.79 o 
  -3 -17  10        2.43       -1.19      2.79 o 
  -2 -17  10        8.09        1.12      2.32 o 
  -1 -17  10      108.49      109.52      4.04 o 
   0 -17  10        0.40       -0.81      1.93 o 
   1 -17  10       22.50       18.49      2.19 o 
   2 -17  10        0.05       -0.44      1.81 o 
   3 -17  10       30.78       36.61      2.49 o 
   4 -17  10      286.77      298.23      5.90 o 
   5 -17  10       46.01       42.23      2.66 o 
   6 -17  10       40.44       43.35      3.05 o 
   7 -17  10       33.77       33.52      3.31 o 
   8 -17  10       54.39       64.78      4.04 o 
   9 -17  10      136.21      143.06      7.35 o 
  -5 -16  10       64.30       73.46      4.78 o 
  -4 -16  10        6.83        7.20      3.06 o 
  -3 -16  10       63.75       72.01      4.66 o 
  -2 -16  10       12.17        6.47      2.38 o 
  -1 -16  10       65.76       74.72      4.47 o 
   0 -16  10        2.13        1.04      1.93 o 
   1 -16  10       14.19       12.94      2.10 o 
   2 -16  10      131.89      135.18      5.20 o 
   3 -16  10      100.81      102.68      3.33 o 
   4 -16  10      133.21      141.22      3.93 o 
   5 -16  10       41.10       48.01      2.63 o 
   6 -16  10        3.88        5.96      2.12 o 
   7 -16  10       62.01       65.94      4.69 o 
   8 -16  10       71.62       79.56      6.21 o 
   9 -16  10        1.22        2.12      2.61 o 
  10 -16  10       16.97       22.21      3.33 o 
  -6 -15  10       99.41      125.74      5.58 o 
  -5 -15  10       23.13       29.16      3.05 o 
  -4 -15  10       33.99       34.00      3.09 o 
  -3 -15  10       13.78       13.98      4.00 o 
  -2 -15  10        2.75        3.05      1.93 o 
  -1 -15  10        9.02        8.30      1.89 o 
   0 -15  10       39.22       46.26      2.39 o 
   1 -15  10        5.56        2.75      1.58 o 
   2 -15  10        0.41       -0.73      1.51 o 
   3 -15  10        1.73        2.01      1.61 o 
   4 -15  10      514.82      512.27      8.12 o 
   5 -15  10      119.52      117.85      3.57 o 
   6 -15  10       26.25       32.19      2.35 o 
   7 -15  10       26.36       29.10      3.10 o 
   8 -15  10        0.31       -2.27      2.27 o 
   9 -15  10       31.00       33.14      3.36 o 
  10 -15  10       89.41       90.36      4.81 o 
  -7 -14  10        2.03       -1.09      2.27 o 
  -6 -14  10       83.76       88.27      4.26 o 
  -5 -14  10        7.58        7.68      2.38 o 
  -4 -14  10       22.65       23.04      2.60 o 
  -3 -14  10        7.59        2.31      2.20 o 
  -2 -14  10       30.17       33.64      2.19 o 
  -1 -14  10       37.33       37.52      2.18 o 
   0 -14  10        3.04        2.41      1.32 o 
   1 -14  10       70.14       71.32      2.68 o 
   2 -14  10       34.67       35.19      2.12 o 
   3 -14  10       40.89       44.63      2.29 o 
   4 -14  10       93.95       90.69      3.80 o 
   5 -14  10       31.05       33.37      2.26 o 
   6 -14  10       65.89       74.05      2.90 o 
   7 -14  10       19.18       15.35      2.10 o 
   8 -14  10       77.80       75.77      4.10 o 
   9 -14  10        3.43        3.52      2.23 o 
  10 -14  10        4.67        5.31      2.58 o 
  -8 -13  10        0.01        0.64      3.06 o 
  -7 -13  10       17.60       21.06      2.65 o 
  -6 -13  10        1.96        4.43      2.20 o 
  -5 -13  10        1.44       -1.92      1.92 o 
  -4 -13  10       58.18       54.92      3.31 o 
  -3 -13  10      188.45      179.11      5.28 o 
  -2 -13  10        2.74        1.55      1.44 o 
  -1 -13  10       31.15       31.86      2.02 o 
   0 -13  10       13.48       14.21      1.68 o 
   1 -13  10       45.37       39.38      1.98 o 
   2 -13  10        1.81        3.19      1.43 o 
   3 -13  10        2.03        0.66      1.44 o 
   4 -13  10      442.03      460.34     10.42 o 
   5 -13  10      217.43      213.61      4.54 o 
   6 -13  10      173.05      168.94      4.75 o 
   7 -13  10        3.15        2.54      2.29 o 
   8 -13  10       21.92       21.78      2.90 o 
   9 -13  10       28.13       27.86      3.49 o 
  10 -13  10        4.17        4.68      2.31 o 
  -8 -12  10        5.94        7.95      3.33 o 
  -7 -12  10        0.93        0.65      2.20 o 
  -6 -12  10        1.72        4.27      2.16 o 
  -5 -12  10        0.59       -0.52      1.94 o 
  -4 -12  10      556.86      544.51     14.13 o 
  -3 -12  10      218.53      217.98      5.64 o 
  -2 -12  10       20.13       19.21      1.75 o 
  -1 -12  10       87.83       86.61      2.48 o 
   0 -12  10       35.16       38.07      2.19 o 
   1 -12  10       65.47       50.72      1.99 o 
   2 -12  10       62.70       55.50      2.55 o 
   3 -12  10        8.22        8.04      1.54 o 
   4 -12  10      572.01      565.64      9.36 o 
   5 -12  10       65.84       64.00      3.64 o 
   6 -12  10       11.04       12.07      1.68 o 
   7 -12  10       37.72       42.72      2.45 o 
   8 -12  10       44.56       41.63      3.25 o 
   9 -12  10       10.06       13.22      2.31 o 
  10 -12  10       80.51       84.62      3.97 o 
  11 -12  10       13.71        7.86      2.87 o 
  -9 -11  10       21.37       23.41      4.34 o 
  -8 -11  10        1.73        2.19      2.79 o 
  -7 -11  10        0.07        1.41      2.11 o 
  -6 -11  10      449.08      480.78      9.61 o 
  -5 -11  10      129.84      131.97      4.38 o 
  -4 -11  10        0.98       -1.16      1.78 o 
  -3 -11  10       11.27       13.05      1.98 o 
  -2 -11  10       15.37       18.09      1.61 o 
  -1 -11  10      152.22      145.86      2.97 o 
   0 -11  10      642.87      598.41      7.71 o 
   1 -11  10      866.33      794.15      9.74 o 
   2 -11  10      199.72      177.63      3.41 o 
   3 -11  10       10.45       11.44      1.55 o 
   4 -11  10       35.81       32.89      1.81 o 
   5 -11  10       97.85       98.65      3.60 o 
   6 -11  10       83.40       88.29      3.29 o 
   7 -11  10       11.29        6.37      1.67 o 
   8 -11  10       24.79       25.11      2.72 o 
   9 -11  10        0.17       -0.98      2.01 o 
  10 -11  10       32.22       31.55      3.38 o 
  11 -11  10       26.10       24.26      2.89 o 
  -9 -10  10       12.64        9.81      3.20 o 
  -8 -10  10        1.28        0.11      5.66 o 
  -7 -10  10       79.30       82.46      3.38 o 
  -6 -10  10        6.79        6.43      2.32 o 
  -5 -10  10        0.28       -0.30      1.55 o 
  -4 -10  10        2.18        2.54      1.66 o 
  -3 -10  10        3.74        3.53      1.66 o 
  -2 -10  10       20.47       18.59      1.47 o 
  -1 -10  10       63.34       48.32      1.77 o 
   0 -10  10      556.10      472.94      6.33 o 
   1 -10  10       93.69       77.89      2.20 o 
   2 -10  10      145.83      123.38      2.77 o 
   3 -10  10      268.07      280.15      5.36 o 
   4 -10  10        0.66        0.33      1.30 o 
   5 -10  10       15.06       19.45      1.61 o 
   6 -10  10      210.74      198.32      4.31 o 
   7 -10  10        0.88       -1.03      1.47 o 
   8 -10  10        0.00       -2.41      2.81 o 
   9 -10  10       20.35       19.73      2.58 o 
  10 -10  10       11.55        8.93      2.47 o 
  11 -10  10       25.79       21.81      3.21 o 
 -10  -9  10       30.83       32.61      3.86 o 
  -9  -9  10        0.29       -0.91      6.60 o 
  -8  -9  10        0.01        2.05      2.52 o 
  -7  -9  10       39.37       38.48      2.27 o 
  -6  -9  10       13.68       14.82      1.88 o 
  -5  -9  10        8.95        8.35      2.95 o 
  -4  -9  10      250.56      225.71      5.26 o 
  -3  -9  10       14.47        9.02      1.84 o 
  -2  -9  10       25.81       16.26      1.44 o 
  -1  -9  10      126.96      122.13      2.81 o 
   0  -9  10      123.78      108.00      2.64 o 
   1  -9  10       60.87       41.63      1.63 o 
   2  -9  10       83.05       97.72      2.38 o 
   3  -9  10      274.09      267.67      4.03 o 
   4  -9  10     1416.60     1310.08     15.27 o 
   5  -9  10       38.64       31.67      2.00 o 
   6  -9  10        3.42        2.36      1.48 o 
   7  -9  10        4.68        4.78      1.58 o 
   8  -9  10        3.70        3.63      2.20 o 
   9  -9  10      144.81      155.41      5.77 o 
  10  -9  10      115.20      121.91      4.54 o 
  11  -9  10        9.02        9.55      2.81 o 
 -10  -8  10        6.90       10.15      3.58 o 
  -9  -8  10       58.42       62.38      4.24 o 
  -8  -8  10      199.25      195.30     17.55 o 
  -7  -8  10      575.68      599.61     10.64 o 
  -6  -8  10        8.74        4.91      1.55 o 
  -5  -8  10       19.77       19.38      2.01 o 
  -4  -8  10       20.66       17.14      1.72 o 
  -3  -8  10      222.53      190.92      4.00 o 
  -2  -8  10      152.67      133.11      2.89 o 
  -1  -8  10       28.48       45.10      1.61 o 
   0  -8  10        8.22       15.28      1.35 o 
   1  -8  10        8.22        8.67      1.24 o 
   2  -8  10      185.11      181.02      3.03 o 
   3  -8  10      327.06      320.79      4.44 o 
   4  -8  10       19.10       15.09      1.54 o 
   5  -8  10        0.08       -1.26      1.26 o 
   6  -8  10      118.39      110.26      3.21 o 
   7  -8  10       32.25       26.73      2.06 o 
   8  -8  10      168.21      162.35      4.52 o 
   9  -8  10       23.76       25.10      2.58 o 
  10  -8  10       31.96       32.39      2.93 o 
  11  -8  10        2.70        3.30      2.54 o 
 -11  -7  10       80.39       84.52      7.55 o 
 -10  -7  10      193.67      198.20      6.92 o 
  -9  -7  10      110.74      121.19      5.20 o 
  -8  -7  10       23.05       19.51      2.79 o 
  -7  -7  10      123.09      135.88      5.05 o 
  -6  -7  10       41.37       39.66      2.39 o 
  -5  -7  10        1.52        3.97      1.33 o 
  -4  -7  10       98.04       76.90      2.66 o 
  -3  -7  10       21.37       30.89      1.64 o 
  -2  -7  10      147.17      128.89      2.76 o 
  -1  -7  10      140.25      126.42      2.98 o 
   0  -7  10       43.99       46.94      1.78 o 
   1  -7  10      107.80      110.53      2.36 o 
   2  -7  10      172.48      161.91      2.81 o 
   3  -7  10        9.11        5.93      1.20 o 
   4  -7  10      404.17      370.73      6.28 o 
   5  -7  10       40.38       36.22      1.98 o 
   6  -7  10      163.66      155.27      3.67 o 
   7  -7  10        7.15        9.20      1.69 o 
   8  -7  10       42.56       46.19      2.51 o 
   9  -7  10        0.15       -0.11      2.67 o 
  10  -7  10       71.56       78.16      3.85 o 
  11  -7  10        0.29       -1.20      2.54 o 
 -11  -6  10      197.92      189.41      9.81 o 
 -10  -6  10       88.97       81.70      4.40 o 
  -9  -6  10       29.08       27.66      7.17 o 
  -8  -6  10      115.57      102.74      4.40 o 
  -7  -6  10       94.19       88.73      3.86 o 
  -6  -6  10        0.03        0.15      1.72 o 
  -5  -6  10       16.91       18.92      2.65 o 
  -4  -6  10     1188.28     1038.37     22.14 o 
  -3  -6  10     1181.76     1109.07     15.36 o 
  -2  -6  10       41.92       41.07      1.94 o 
  -1  -6  10       60.77       49.27      1.59 o 
   0  -6  10      811.47      775.49      9.16 o 
   1  -6  10      221.59      185.88      3.44 o 
   2  -6  10      259.47      266.79      4.11 o 
   3  -6  10       51.95       61.42      1.97 o 
   4  -6  10     1466.66     1302.16     18.76 o 
   5  -6  10       80.80       66.74      3.92 o 
   6  -6  10        6.47        2.26      1.38 o 
   7  -6  10       12.39       17.03      1.81 o 
   8  -6  10       25.93       30.03      2.28 o 
   9  -6  10      167.13      176.03      5.17 o 
  10  -6  10      107.96      114.15      5.07 o 
  11  -6  10       33.54       30.62      3.36 o 
 -12  -5  10       36.74       30.94      5.28 o 
 -11  -5  10       93.90       98.86      7.17 o 
 -10  -5  10       25.31       25.47      2.93 o 
  -9  -5  10       16.54       18.39      2.64 o 
  -8  -5  10       65.27       55.56      3.20 o 
  -7  -5  10      136.22      137.92      4.66 o 
  -6  -5  10       87.51       83.29      3.47 o 
  -5  -5  10      110.32      112.26      4.76 o 
  -4  -5  10       49.87       69.95      3.33 o 
  -3  -5  10      598.06      597.06      9.80 o 
  -2  -5  10      228.63      219.47      5.18 o 
  -1  -5  10       17.95       24.64      2.15 o 
   0  -5  10       48.02       47.95      1.75 o 
   1  -5  10       39.78       32.73      1.46 o 
   2  -5  10        0.95        2.63      1.07 o 
   3  -5  10      122.09      107.09      2.43 o 
   4  -5  10       64.43       69.19      2.10 o 
   5  -5  10        0.14       -1.21      1.21 o 
   6  -5  10        1.58        2.91      1.51 o 
   7  -5  10      179.33      175.02      4.11 o 
   8  -5  10       87.42      101.45      3.45 o 
   9  -5  10      115.82      114.41      5.62 o 
  10  -5  10       28.35       31.02      3.31 o 
  11  -5  10        0.37        2.29      2.58 o 
 -12  -4  10       22.69       23.77      4.53 o 
 -11  -4  10       25.08       20.75      4.15 o 
 -10  -4  10       10.30       10.94      3.40 o 
  -9  -4  10        2.53        4.35      1.99 o 
  -8  -4  10       38.71       38.37      2.67 o 
  -7  -4  10       86.44       79.94      3.33 o 
  -6  -4  10       14.95        9.04      2.08 o 
  -5  -4  10       55.27       37.62      2.40 o 
  -4  -4  10        2.99        2.36      1.05 o 
  -3  -4  10      495.29      470.67      8.33 o 
  -2  -4  10       16.48       16.56      1.13 o 
  -1  -4  10      167.79      164.45      4.90 o 
   0  -4  10      346.14      339.80      5.02 o 
   1  -4  10      538.94      519.19      6.60 o 
   2  -4  10      101.73       94.81      2.26 o 
   3  -4  10      183.22      174.60      3.26 o 
   4  -4  10        0.03       -0.63      1.08 o 
   5  -4  10      209.85      212.64      4.25 o 
   6  -4  10       58.25       65.86      2.59 o 
   7  -4  10       22.84       24.95      2.00 o 
   8  -4  10      127.20      130.94      3.49 o 
   9  -4  10       28.64       29.25      3.14 o 
  10  -4  10      113.35      125.38      5.30 o 
 -12  -3  10       11.29       12.83      3.77 o 
 -11  -3  10      334.70      342.60     12.83 o 
 -10  -3  10      122.99      115.84      6.41 o 
  -9  -3  10        3.22        3.02      2.64 o 
  -8  -3  10      274.72      250.41      8.30 o 
  -7  -3  10      150.69      139.75      4.13 o 
  -6  -3  10       72.26       73.96      5.28 o 
  -5  -3  10       28.57       30.74      3.96 o 
  -4  -3  10       77.63       77.76      3.76 o 
  -3  -3  10        0.18       -0.29      0.91 o 
  -2  -3  10       14.33       14.55      1.19 o 
  -1  -3  10     1194.31     1122.89     15.42 o 
   0  -3  10      143.78      150.71      2.86 o 
   1  -3  10      638.85      613.46      8.26 o 
   2  -3  10      796.55      803.66      9.68 o 
   3  -3  10        4.31        3.24      1.06 o 
   4  -3  10       92.47       64.04      2.10 o 
   5  -3  10      194.96      190.52      4.79 o 
   6  -3  10       39.41       45.47      2.36 o 
   7  -3  10       65.28       75.07      3.71 o 
   8  -3  10        0.02        1.87      1.96 o 
   9  -3  10       29.52       29.05      3.14 o 
  10  -3  10        1.06        1.88      2.57 o 
 -12  -2  10       64.50       65.65      5.28 o 
 -11  -2  10       41.42       36.22      4.15 o 
 -10  -2  10        0.29       -0.75      2.64 o 
  -9  -2  10      141.70      132.44      6.04 o 
  -8  -2  10      208.61      203.10     13.21 o 
  -7  -2  10      165.59      151.54     10.38 o 
  -6  -2  10      101.69       80.57      2.93 o 
  -5  -2  10      265.42      249.48      8.11 o 
  -4  -2  10      112.85      122.20      4.64 o 
  -3  -2  10     1299.05     1314.22     23.07 o 
  -2  -2  10      141.68      121.75      2.32 o 
  -1  -2  10      184.90      164.07      3.96 o 
   0  -2  10       24.79       32.22      1.47 o 
   1  -2  10      433.92      399.81      8.93 o 
   2  -2  10        6.98        5.10      1.60 o 
   3  -2  10      268.34      237.83      3.90 o 
   4  -2  10        8.80        8.93      1.71 o 
   5  -2  10       34.16       29.80      1.98 o 
   6  -2  10      195.07      197.52      4.80 o 
   7  -2  10      392.12      412.12      7.14 o 
   8  -2  10        1.02       -0.37      2.29 o 
   9  -2  10       13.50       17.99      3.01 o 
  10  -2  10        0.03       -3.64      4.34 o 
 -13  -1  10       13.00       20.00      4.15 o 
 -12  -1  10        0.20        3.77      3.02 o 
 -11  -1  10       14.65       12.45      3.40 o 
 -10  -1  10       42.70       45.66      3.77 o 
  -9  -1  10        4.49        4.53      2.26 o 
  -8  -1  10       17.63       22.26      2.26 o 
  -7  -1  10       96.78       89.65      6.41 o 
  -6  -1  10      407.65      373.85     14.78 o 
  -5  -1  10      319.06      324.07     14.33 o 
  -4  -1  10      238.44      235.99      5.39 o 
  -3  -1  10      326.79      324.53      4.29 o 
  -2  -1  10     1158.43     1189.48     16.37 o 
  -1  -1  10     1136.91     1137.65     12.82 o 
   0  -1  10      158.35      154.30      2.97 o 
   1  -1  10      364.68      357.11      5.36 o 
   2  -1  10        8.70       14.55      1.41 o 
   3  -1  10      110.45      106.24      2.72 o 
   4  -1  10        2.12        0.83      2.29 o 
   5  -1  10       89.83       99.87      5.17 o 
   6  -1  10       99.24       97.87      3.20 o 
   7  -1  10      113.37      115.13      3.60 o 
   8  -1  10       31.98       29.96      2.61 o 
   9  -1  10        0.07        5.05      3.06 o 
  10  -1  10       54.71       48.15      4.66 o 
 -13   0  10        5.18        4.53      3.02 o 
 -12   0  10        0.22       -0.75      2.64 o 
 -11   0  10        1.33       -2.26      2.26 o 
 -10   0  10        6.73        5.66      2.26 o 
  -9   0  10       71.33       67.54      3.40 o 
  -8   0  10       36.23       33.20      2.26 o 
  -7   0  10        1.28        0.57      1.07 o 
  -6   0  10      170.30      176.27      5.94 o 
  -5   0  10       28.05       24.20      1.36 o 
  -4   0  10      470.40      460.77      8.20 o 
  -3   0  10      251.30      263.87      3.80 o 
  -2   0  10      204.13      229.16      4.70 o 
  -1   0  10       46.26       56.99      1.54 o 
   0   0  10      340.62      279.59      4.70 o 
   1   0  10       25.12       30.15      1.58 o 
   2   0  10      153.32      136.22      3.47 o 
   3   0  10      145.15      117.51      3.94 o 
   4   0  10      133.38      119.61      3.51 o 
   5   0  10      184.00      187.94      4.25 o 
   6   0  10       44.20       52.05      2.87 o 
   7   0  10      411.69      400.09      7.88 o 
   8   0  10        1.20       -0.50      2.32 o 
   9   0  10       12.21       14.46      3.33 o 
 -13   1  10        6.50        4.15      3.02 o 
 -12   1  10       28.34       22.85      2.73 o 
 -11   1  10        2.89       -0.32      2.06 o 
 -10   1  10        0.05        1.28      1.76 o 
  -9   1  10       29.96       32.83      6.04 o 
  -7   1  10       87.61       86.78      6.79 o 
  -6   1  10      141.74      131.05      3.81 o 
  -5   1  10     2320.57     2323.61     54.35 o 
  -4   1  10      216.39      206.70      3.87 o 
  -3   1  10      337.23      348.75      5.37 o 
  -2   1  10      470.72      430.02      5.40 o 
  -1   1  10       81.66       79.87      2.59 o 
   0   1  10      182.60      169.27      3.32 o 
   1   1  10       99.33       88.91      2.39 o 
   2   1  10        0.73       -0.50      1.17 o 
   3   1  10       42.79       36.58      1.94 o 
   4   1  10        0.09       -0.62      1.45 o 
   5   1  10        6.30        4.02      1.42 o 
   6   1  10       95.52       97.27      3.25 o 
   7   1  10        5.34        5.91      2.12 o 
   8   1  10       24.56       32.65      3.52 o 
   9   1  10        5.06        4.54      3.17 o 
 -13   2  10        5.53        6.78      3.21 o 
 -12   2  10       30.23       25.54      2.76 o 
 -11   2  10        0.12        3.40      4.91 o 
 -10   2  10       91.91       93.57      8.68 o 
  -9   2  10       13.13       12.45      4.53 o 
  -8   2  10       59.72       58.11      6.41 o 
  -7   2  10        0.91       -3.02      3.02 o 
  -6   2  10       39.45       49.55      1.56 o 
  -5   2  10        0.09        0.64      0.89 o 
  -4   2  10      171.59      165.83      4.40 o 
  -3   2  10      380.29      370.39      8.77 o 
  -2   2  10      359.67      379.25      7.16 o 
  -1   2  10       14.87       31.70      1.35 o 
   0   2  10      256.64      253.36      4.24 o 
   1   2  10       78.34       56.77      2.01 o 
   2   2  10       87.79       70.40      2.32 o 
   3   2  10       59.99       68.65      2.52 o 
   4   2  10      110.41      105.84      3.68 o 
   5   2  10       18.77       14.47      1.81 o 
   6   2  10        3.49        4.98      1.76 o 
   7   2  10       11.44       14.77      2.45 o 
   8   2  10        4.08        3.26      2.38 o 
   9   2  10       24.68       34.34      4.13 o 
 -13   3  10       57.70       55.47      3.74 o 
 -12   3  10       29.74       29.10      2.64 o 
 -11   3  10      144.05      140.74     10.94 o 
 -10   3  10       36.69       35.47      6.41 o 
  -9   3  10      133.06      138.47      6.92 o 
  -8   3  10      364.20      334.31     11.89 o 
  -7   3  10       10.26       15.47      4.53 o 
  -6   3  10      101.06       95.89      2.24 o 
  -5   3  10      321.30      318.21      7.41 o 
  -4   3  10       82.66       74.49      3.06 o 
  -3   3  10      130.44      134.96      2.95 o
[truncated: 209,602 more chars]
